# Supplementary material for: Body density of humpback whales (Megaptera novaengliae) in feeding aggregations estimated from hydrodynamic gliding performance
Source: PLoS One. 2018 Jul 12;13(7):e0200287. doi: 10.1371/journal.pone.0200287 (PMC6042725; doi:10.1371/journal.pone.0200287)
Supplement: S1 File — This file includes all 5-s sub glides data used in this study. (CSV) [file pone.0200287.s002.csv]

whale.id	glide number	duration	mean.depth	delta.depth	mean.speed	mean.pitch	sin.pitch	sd.pitch	mean.temp	seawater density	acceleration	r-squared value for the regression swim speed vs time	SE of the gradient	phase (0 for bottom, -1 for desent 1 for asccent phase, NA for not during dives)	dive.max.depth	dive.duration	mean.roll	r.roll	sec.from.lunge	mean.jerk	mean msa	dive.num	dive.all
1_H607	1	5	5.65387	-2.6465	1.41049	20.8922	0.356611	2.98351	7.588	1021.74	-0.033696	0.866025	0.011232	1	47.3986	63	11.0411	0.996533	5	78.9179	0.927438	1	1
1_H607	2	5	55.5956	2.06153	2.26131	-11.4512	-0.198532	0.236946	2.326	1025.83	-0.00702	0.944911	0.001404	-1	61.7113	184	2.67165	0.999872	0	23.994	0.175333	2	2
1_H607	3	5	12.2782	-3.66994	1.36837	33.7513	0.555589	7.02142	4.092	1022.37	0.019656	0.773021	0.00931308	1	61.7113	184	-0.162333	0.999092	0	58.3273	0.484495	2	2
1_H607	4	5	52.6287	0.5	2.27816	-2.2026	-0.0384332	0.446891	0.848	1025.8	-0.023868	0.921954	0.00578884	0	55.8783	203	4.11698	0.999998	0	58.8645	0.308205	3	3
1_H607	5	5	26.7432	3.3516	2.21919	-20.281	-0.346625	1.39933	7.37	1025.09	-0.018252	0.948122	0.00353332	-1	54.0539	203	3.3215	0.999978	0	45.3014	0.340126	4	4
1_H607	6	5	33.7699	5.8223	1.74183	-61.9752	-0.882744	7.7236	6.872	1025.42	-0.001404	0.0412393	0.0196393	-1	49.9016	181	-18.5781	0.980021	0	40.4815	0.324849	5	5
1_H607	7	5	8.95832	-5.74026	1.37118	50.95	0.776596	1.0542	4.588	1022.07	0.001404	0.0262432	0.0308774	1	49.9016	181	63.5682	0.932773	5	27.1185	0.394457	5	5
1_H607	8	5	21.7296	2.83988	2.48314	-15.0195	-0.259148	0.282376	8.976	1024.61	-0.023868	0.99485	0.001404	-1	51.7259	226	-3.59575	0.999903	0	36.1831	0.872163	6	6
1_H607	9	5	34.7618	2.68752	2.30343	-11.7165	-0.20307	0.291148	5.112	1025.44	-0.011232	0.970143	0.0016212	-1	51.7259	226	-2.65908	0.99998	0	50.5245	0.592058	6	6
1_H607	10	5	47.4159	1.04395	2.26974	-5.12146	-0.0892673	0.0543125	2.538	1025.71	-0.023868	0.99485	0.001404	-1	51.7259	226	-4.15435	0.999903	0	128.395	0.835296	6	6
1_H607	11	5	27.9203	3.76663	2.27816	-19.1189	-0.327529	1.21375	7.23	1025.19	-0.008424	0.948683	0.0016212	-1	46.6897	135	-0.171722	0.999849	0	20.5361	0.431562	7	7
1_H607	12	5	32.4719	2.2051	2.23885	-15.0394	-0.259482	0.484095	6.03	1025.39	-0.012636	0.959403	0.00214465	-1	46.6897	135	-1.85437	0.999971	0	14.8127	0.513366	7	7
1_H607	13	5	28.5141	5.37504	2.19392	-36.3672	-0.592957	0.853498	9.164	1025.23	-0.009828	0.903696	0.00268846	-1	82.1301	151	1.75055	0.999862	0	10.3882	0.244701	8	8
1_H607	14	5	36.5958	5.27835	2.1153	-34.5983	-0.56782	0.7056	7.52	1025.49	-0.009828	0.970725	0.001404	-1	82.1301	151	-0.35606	0.999992	0	11.784	0.16915	8	8
1_H607	15	5	44.4761	4.70217	2.03386	-31.9704	-0.529481	0.567378	6.222	1025.66	-0.004212	0.866025	0.001404	-1	82.1301	151	0.604195	0.999992	0	12.2152	0.15077	8	8
1_H607	16	5	50.9756	4.19924	2.0114	-29.4811	-0.492136	0.328858	5.2	1025.77	-0.005616	0.632456	0.00397111	-1	82.1301	151	-0.647809	0.999954	0	10.6529	0.201429	8	8
1_H607	17	5	57.0375	3.66701	1.98613	-28.2031	-0.472598	0.634727	4.306	1025.85	-0.002808	0.707107	0.0016212	-1	82.1301	151	-1.42363	0.999991	0	11.6474	0.209797	8	8
1_H607	18	5	62.9625	4.63478	2.00298	-27.5924	-0.463178	0.155693	3.538	1025.95	0.004212	0.866025	0.001404	-1	82.1301	151	-2.57246	0.999919	0	9.60281	0.260087	8	8
1_H607	19	5	68.6348	4.10841	2.01421	-24.9017	-0.421063	1.20245	2.95	1026.01	0.001404	0.188982	0.004212	-1	82.1301	151	-5.25188	0.999955	0	7.33437	0.235802	8	8
1_H607	20	5	46.9264	-5.02051	2.04229	33.2682	0.548559	1.72464	1.22	1025.7	-0.057564	0.997924	0.00214464	1	82.1301	151	-1.79231	0.999911	0	15.918	0.371129	8	8
1_H607	21	5	40.0854	-4.53809	1.76991	40.3351	0.647256	1.28475	1.36	1025.58	-0.033696	0.957704	0.00584532	1	82.1301	151	1.96319	0.999933	0	11.0035	0.170232	8	8
1_H607	22	5	22.599	4.84867	2.3259	-34.1762	-0.561739	4.08061	9.956	1024.67	-0.043524	0.921379	0.0106	-1	32.1193	86	5.64213	0.999734	0	9.90225	0.320927	9	9
1_H607	23	5	27.8327	3.76956	2.28097	-16.3475	-0.281462	2.59958	7.394	1025.18	-0.030888	0.976092	0.00397111	-1	34.3576	82	0.47773	0.999997	0	22.0745	0.485922	10	10
1_H607	24	5	7.93109	-3.05567	1.31782	43.6846	0.690688	0.853591	8.03	1021.97	0.0351	0.533974	0.0320879	1	20.8945	45	-45.2515	0.973161	0	12.454	0.325516	11	11
1_H607	25	5	8.26863	-1.01465	1.31502	29.2061	0.487952	2.97031	9.648	1022	-0.019656	0.299025	0.0362149	1	13.1651	32	4.98841	0.999636	0	6.73449	0.336866	12	12
1_H607	26	5	19.3813	5.33402	2.32028	-33.216	-0.547797	1.59567	9.946	1024.31	-0.060372	0.956737	0.0106	-1	46.3597	210	-2.71447	0.999848	0	9.83576	0.0996688	13	13
1_H607	27	5	18.0069	3.25784	2.47472	-23.724	-0.402331	0.105048	10.094	1023.96	-0.018252	0.806226	0.00773263	-1	44.2454	181	1.72183	0.999803	0	6.11744	1.05587	14	14
1_H607	28	5	24.5051	2.79886	2.41014	-14.7492	-0.254589	2.85049	8.224	1024.87	-0.022464	0.970143	0.0032424	0	38.9846	182	0.757389	0.999989	0	20.6994	0.263169	15	15
1_H607	29	5	27.1381	1.26956	2.30062	-6.92564	-0.120581	1.1101	6.746	1025.13	-0.018252	0.991241	0.001404	0	38.9846	182	-0.108942	0.999999	0	20.3312	0.227856	15	15
1_H607	30	5	14.7911	-5.27249	1.30098	66.0023	0.913562	2.58703	3.312	1022.98	0.005616	0.202031	0.0157181	1	38.9846	182	94.6578	0.882719	5	32.679	0.533459	15	15
1_H607	31	5	43.0176	2.13478	2.0451	-11.7394	-0.20346	0.452048	3.904	1025.64	-0.008424	0.83205	0.0032424	-1	54.0246	189	-4.43454	0.999828	0	45.9005	0.253024	16	16
1_H607	32	5	12.3655	-2.60255	1.26166	37.4451	0.608001	3.9245	6.93	1022.38	0.019656	0.310575	0.034733	1	29.4678	64	63.3063	0.988809	5	30.6653	0.724846	17	17
1_H607	33	5	33.0347	3.24319	2.23323	-11.2556	-0.195187	0.866003	5.67	1025.4	-0.011232	0.970143	0.0016212	-1	46.9807	121	-11.033	0.996487	0	46.1008	0.617049	18	18
1_H607	34	5	36.4205	3.27249	2.11249	-17.5114	-0.300896	3.32787	5.728	1025.48	-0.043524	0.914936	0.0110848	-1	41.3118	78	6.07917	0.994159	0	60.6841	0.636175	19	19
1_H607	35	5	28.7306	2.95605	1.23639	-45.1505	-0.708961	3.88935	3.636	1025.24	-0.001404	0.0324785	0.0249449	0	48.636	215	-30.702	0.994822	5	47.8737	0.856203	20	20
1_H607	36	5	34.1972	2.50293	0.885392	-18.9797	-0.325233	14.3983	3.75	1025.43	-0.065988	0.93478	0.0144778	1	48.636	215	-9.40189	0.99871	5	44.7381	0.718752	20	20
1_H607	37	5	17.8901	-3.18459	1.50596	33.5371	0.552477	5.5088	5.502	1023.93	0	0	0.0366118	1	36.6973	51	114.043	0.980075	5	32.9981	0.740302	21	21
1_H607	38	5	29.0697	3.35453	2.07879	-31.1159	-0.516771	4.79639	8.102	1025.26	-0.019656	0.927173	0.00458545	-1	41.7863	81	-20.0687	0.987477	0	61.0862	0.76157	22	22
1_H607	39	5	22.5164	-3.11134	1.23078	41.9827	0.668907	4.26326	3.506	1024.67	0.01404	0.342594	0.0222288	1	41.7863	81	90.5361	0.994571	5	35.5436	0.728917	22	22
1_H607	40	5	16.3576	-5.12013	1.1353	50.325	0.769678	0.722345	4.048	1023.46	-0.008424	0.566947	0.00706664	1	41.7863	81	54.1348	0.969917	5	45.856	0.815681	22	22
1_H607	41	5	17.7481	-0.21389	1.57616	-14.3175	-0.247296	7.07194	6.128	1023.89	0.002808	0.0476731	0.0339679	0	55.5724	158	48.4863	0.967816	5	35.0117	1.06392	23	23
1_H607	42	5	19.0231	1.42675	1.40768	-32.5188	-0.537576	2.36389	6.896	1024.23	0.002808	0.258199	0.00606597	0	55.5724	158	7.1989	0.987947	5	35.4253	1.04238	23	23
1_H607	43	5	23.3827	3.01465	1.25324	-34.6521	-0.568593	1.21971	7.034	1024.75	-0.127764	0.93364	0.0283014	0	55.5724	158	-12.4047	0.999423	5	42.2744	1.20431	23	23
1_H607	44	5	28.9202	3.03223	1.03141	-27.6121	-0.463484	1.79151	6.906	1025.25	-0.026676	0.694709	0.0159464	0	55.5724	158	-10.882	0.998701	5	27.5804	1.22286	23	23
1_H607	45	5	34.0565	3.01465	1.16058	-28.4348	-0.476159	3.344	6.782	1025.43	0.025272	0.866025	0.008424	0	55.5724	158	-5.66089	0.999578	5	33.4744	1.06482	23	23
1_H607	46	5	43.1471	0.51465	2.80045	0.44833	0.00782475	1.27172	1.968	1025.64	-0.04914	0.998778	0.001404	0	52.7854	139	-0.0852091	0.999546	5	40.9523	0.877112	24	24
1_H607	47	5	44.563	1.50586	2.54773	-2.55476	-0.0445742	1.16132	1.914	1025.67	-0.04212	0.995585	0.00229272	0	52.7854	139	-7.5504	0.999681	5	27.9892	1.03444	24	24
1_H607	48	5	5.19151	-2.6758	1.35433	27.944	0.468608	2.726	6.936	1021.67	0.005616	0.264906	0.0118025	1	52.7854	139	-16.2589	0.997704	5	38.7474	0.736718	24	24
1_H607	49	5	19.2954	1.75095	1.37398	-18.2879	-0.313791	2.8585	7.264	1024.29	-0.012636	0.85042	0.00451323	0	48.7687	145	57.0532	0.975276	5	32.1801	0.65778	25	25
1_H607	50	5	20.4745	1.42675	1.28413	-16.8557	-0.289962	1.85218	8.018	1024.49	-0.02808	0.370879	0.0405948	0	48.7687	145	14.8667	0.989077	5	28.1588	0.720559	25	25
1_H607	51	5	24.1171	2.97949	1.05387	-21.2394	-0.362265	0.455592	8.214	1024.83	-0.033696	0.771389	0.0160491	0	48.7687	145	-1.52766	0.999374	5	27.0869	0.895139	25	25
1_H607	52	5	17.2791	0.32127	0.947168	-67.7574	-0.92559	6.54618	5.178	1023.75	0.011232	0.274721	0.0226968	0	45.0246	118	174.75	0.988033	5	40.4863	0.81761	26	26
1_H607	53	5	37.0695	4.70217	2.21077	-13.9446	-0.240983	0.506966	4.948	1025.5	-0.032292	0.840963	0.0119958	-1	54.3157	148	12.4511	0.998435	0	24.3895	0.699125	27	27
1_H607	54	5	42.0133	2.64064	2.16865	-11.4825	-0.199068	0.48409	4.116	1025.62	-0.00702	0.944911	0.001404	-1	54.3157	148	6.45044	0.999262	0	22.3633	0.869914	27	27
1_H607	55	5	45.5909	2.10841	2.0816	-10.8765	-0.188693	0.321525	3.51	1025.69	-0.016848	0.948683	0.0032424	-1	54.3157	148	2.84836	0.999998	0	23.4124	0.24926	27	27
1_H607	56	5	48.728	1.07325	1.98894	-9.77804	-0.169832	0.350669	3.042	1025.73	-0.005616	0.707107	0.0032424	-1	54.3157	148	2.09759	0.999993	0	43.8911	0.877946	27	27
1_H607	57	5	51.0388	1.56153	1.91593	-10.3129	-0.179023	0.330459	2.664	1025.77	-0.015444	0.972272	0.00214465	-1	54.3157	148	0.177711	0.999822	0	60.8447	1.17469	27	27
1_H607	58	5	53.1272	1.56153	1.82607	-11.9164	-0.206485	0.663578	2.362	1025.8	-0.053352	0.908893	0.0141333	-1	54.3157	148	-0.535059	0.9998	0	33.0727	0.473971	27	27
1_H607	59	5	31.0145	3.293	2.222	-24.0354	-0.407301	3.12012	7.864	1025.34	-0.02808	0.953463	0.00512668	-1	52.9993	251	-18.7189	0.997579	0	71.6382	1.28418	28	28
1_H607	60	5	41.878	0.99121	1.00333	4.25134	0.0741317	2.31802	1.504	1025.62	-0.02808	0.9245	0.00668438	0	52.9993	251	-8.09019	0.999821	5	54.687	1.23269	28	28
1_H607	61	5	43.0733	0.99121	0.910664	-2.82956	-0.0493651	1.32954	1.52	1025.64	-0.008424	0.486664	0.00873043	0	52.9993	251	-8.9212	0.999895	5	59.6363	0.664555	28	28
1_H607	62	5	42.3946	0.51758	2.26131	-6.57711	-0.11454	2.60592	2.13	1025.63	-0.025272	0.964901	0.00397111	0	58.0843	181	5.85733	0.999828	0	3.94902	0.304346	29	29
1_H607	63	5	44.6368	1.51465	2.16303	-11.5801	-0.200738	1.00267	1.986	1025.67	-0.011232	0.970143	0.0016212	0	58.0843	181	4.80958	0.999953	0	7.3766	0.346074	29	29
1_H607	64	5	47.6678	2.03809	2.10406	-15.2688	-0.263348	0.484051	1.88	1025.71	-0.01404	0.944911	0.002808	0	58.0843	181	3.21717	0.99999	0	5.56967	0.39456	29	29
1_H607	65	5	13.7773	-2.18752	1.26166	22.7519	0.386741	4.78966	7.082	1022.71	0.04212	0.89964	0.0118025	1	39.7159	62	33.8111	0.988866	5	20.579	0.730745	30	30
1_H607	66	5	10.4839	-3.14357	1.31782	35.7862	0.584763	1.3105	7.742	1022.18	-0.023868	0.51922	0.0226823	1	39.7159	62	11.0894	0.998142	5	31.6135	0.907581	30	30
1_H607	67	5	40.8626	1.84867	1.75026	-24.1993	-0.409912	2.0105	8.522	1025.6	0.001404	0.0762493	0.0106	-1	55.7875	146	-1.79475	0.998939	0	9.35191	0.648406	31	31
1_H607	68	5	14.3912	-2.04688	0.885392	38.6317	0.624312	5.74559	7.48	1022.87	0.012636	0.34822	0.0196393	1	24.5078	49	38.0652	0.953112	5	65.8107	1.22029	32	32
1_H607	69	5	28.0494	4.18665	2.3259	-20.4409	-0.34924	2.47684	8.01	1025.2	-0.033696	0.939913	0.00706665	-1	55.3216	160	11.8058	0.99938	0	4.87137	0.590072	33	33
1_H607	70	5	44.2034	0.53809	2.66286	-0.450624	-0.00786479	1.04193	1.796	1025.66	-0.05616	0.990148	0.00458544	0	55.3216	160	-2.05117	0.999837	0	47.9353	0.476017	33	33
1_H607	71	5	11.0943	-2.23147	1.07634	30.784	0.511802	3.61526	5.24	1022.22	0.033696	0.822226	0.0134667	1	55.3216	160	-13.5128	0.999073	0	16.4529	0.663471	33	33
1_H607	72	5	16.0886	7.07618	2.222	-51.1653	-0.778958	3.30253	11.744	1023.37	-0.026676	0.849706	0.00955683	-1	63.4241	275	2.60655	0.999836	0	35.5675	0.779592	34	34
1_H607	73	5	25.1238	5.8516	2.14899	-49.6743	-0.762378	2.55339	10.6	1024.93	0	0	0.00229272	-1	63.4241	275	-5.21305	0.998068	0	52.2698	1.19843	34	34
1_H607	74	5	34.3999	5.88969	2.12091	-39.187	-0.631854	3.0765	8.634	1025.43	-0.00702	0.606339	0.00531546	-1	63.4241	275	-10.899	0.999741	0	12.5295	0.341213	34	34
1_H607	75	5	40.7267	2.33402	2.14057	-27.9436	-0.468602	2.64126	6.836	1025.6	0.002808	0.19245	0.00826653	-1	63.4241	275	-7.83088	0.999989	0	20.9492	0.42995	34	34
1_H607	76	5	45.1908	2.7637	2.03106	-19.033	-0.326113	1.85945	5.252	1025.68	-0.005616	0.377964	0.00794222	-1	63.4241	275	-5.79685	0.999587	0	10.4863	0.750101	34	34
1_H607	77	5	48.5295	1.69045	2.00017	-14.8957	-0.257061	0.712632	4.096	1025.73	-0.008424	0.866025	0.002808	-1	63.4241	275	-3.81714	0.999971	0	15.6127	0.614079	34	34
1_H607	78	5	48.3517	-0.00586	1.21954	15.8226	0.27266	1.36663	0.266	1025.73	-0.058968	0.862367	0.0199875	0	63.4241	275	7.93971	0.996361	5	20.0063	0.375494	34	34
1_H607	79	5	13.0198	4.06739	1.98051	-36.4099	-0.593557	0.154721	11.93	1022.53	0.044928	0.703679	0.0261913	-1	62.9047	240	-1.36729	0.998771	0	68.7956	1.20039	35	35
1_H607	80	5	19.3032	3.22561	2.00298	-38.4496	-0.621826	0.490091	11.304	1024.29	-0.030888	0.919866	0.0076041	-1	62.9047	240	5.1973	0.999644	0	98.8346	0.977418	35	35
1_H607	81	5	25.3222	3.84574	2.12653	-32.7047	-0.540309	1.93144	9.874	1024.96	0.04914	0.975237	0.00643394	-1	62.9047	240	2.21732	0.999461	0	48.9886	0.677219	35	35
1_H607	82	5	37.2887	3.78128	2.28939	-20.8903	-0.356579	1.29341	6.234	1025.51	0.008424	0.866025	0.002808	-1	62.9047	240	0.724021	0.999911	0	40.1982	0.655226	35	35
1_H607	83	5	42.7842	3.23147	2.28658	-16.5772	-0.285308	0.460555	4.884	1025.63	-0.009828	0.970725	0.001404	-1	62.9047	240	-2.73094	0.999938	0	31.8472	0.658552	35	35
1_H607	84	5	32.1298	4.39262	2.09283	-31.3665	-0.520511	0.987519	8.754	1025.38	0.00702	0.606339	0.00531546	-1	92.8988	253	7.81452	0.999997	0	32.0673	0.484139	36	36
1_H607	85	5	86.9379	2.01758	2.15461	-14.1838	-0.245034	0.493586	1.218	1026.25	-0.018252	0.948122	0.00353332	-1	92.8988	253	3.89896	0.999916	0	20.4812	0.34691	36	36
1_H607	86	5	22.9222	1.29197	1.18866	-56.1192	-0.830199	1.53256	3.208	1024.7	-0.01404	0.870388	0.00458544	0	51.4164	185	57.3672	0.970061	5	33.1029	0.432238	37	37
1_H607	87	5	25.5491	1.85643	1.17181	-57.9527	-0.847611	0.449663	4.14	1024.98	0.01404	0.693375	0.008424	0	51.4164	185	13.6783	0.988025	5	30.0144	0.558723	37	37
1_H607	88	5	29.102	2.93554	1.10722	-59.2575	-0.859473	1.53999	4.642	1025.26	-0.009828	0.661438	0.00643394	0	51.4164	185	-2.20288	0.999491	5	26.7816	0.366991	37	37
1_H607	89	5	26.975	3.99224	2.17426	-34.2646	-0.563015	5.81341	9.788	1025.11	0.025272	0.933257	0.005616	-1	52.9338	196	3.01828	0.994589	0	45.2945	0.515167	38	38
1_H607	90	5	33.7559	4.40141	2.1883	-20.7619	-0.354485	1.09733	7.464	1025.42	0.005616	0.707107	0.0032424	-1	52.9338	196	3.38258	0.997526	0	115.312	1.32669	38	38
1_H607	91	5	38.6704	3.82523	2.15742	-17.275	-0.296958	1.13475	5.708	1025.55	-0.01404	0.944911	0.002808	-1	52.9338	196	10.1323	0.999873	0	51.7787	0.885604	38	38
1_H607	92	5	21.9782	0.90624	1.33186	-12.803	-0.2216	1.18075	5.34	1024.62	-0.011232	0.439057	0.0132701	0	52.9338	196	14.9303	0.997966	5	5.82815	1.4002	38	38
1_H607	93	5	24.1769	1.45312	1.20831	-27.5143	-0.46197	6.16725	5.686	1024.84	-0.113724	0.988982	0.009828	0	52.9338	196	18.3431	0.996794	5	7.45344	1.75345	38	38
1_H607	94	5	29.1364	4.47656	0.826424	-43.6984	-0.690862	1.04979	5.824	1025.26	-0.004212	0.1066	0.0226823	0	52.9338	196	24.259	0.999908	5	5.82858	1.64753	38	38
1_H607	95	5	35.12	3.5	0.947168	-37.3348	-0.606471	3.43119	5.88	1025.45	0.039312	0.559106	0.033657	0	52.9338	196	26.3779	0.999879	5	5.21508	1.58169	38	38
1_H607	96	5	13.5807	-3.28714	1.33748	35.8259	0.585325	5.84111	5.73	1022.66	-0.032292	0.750177	0.0164334	1	52.9338	196	73.4966	0.983245	5	33.4081	0.327093	38	38
1_H607	97	5	14.817	4.58204	2.01421	-38.0278	-0.616044	1.40341	11.758	1022.99	-0.030888	0.976092	0.00397111	-1	57.3381	215	2.22097	0.999596	0	31.7968	0.316189	39	39
1_H607	98	5	21.1817	4.15529	1.89908	-37.5748	-0.609796	1.54552	11.196	1024.56	0.009828	0.903696	0.00268846	-1	57.3381	215	-3.27759	0.999912	0	12.6891	0.56543	39	39
1_H607	99	5	25.4585	1.84281	1.94962	-28.0091	-0.469611	3.01231	9.91	1024.97	0.016848	0.973329	0.00229272	-1	57.3381	215	-1.09849	0.999684	0	29.6276	0.454124	39	39
1_H607	100	5	29.0994	3.35746	2.02544	-21.827	-0.371805	0.379461	8.064	1025.26	0.012636	0.9	0.00353332	-1	57.3381	215	1.30301	0.999998	0	26.5132	0.484136	39	39
1_H607	101	5	34.2611	4.25198	2.05071	-21.3159	-0.36351	0.368538	6.488	1025.43	0	0	0.00229272	-1	57.3381	215	1.31275	0.999992	0	26.9842	0.414525	39	39
1_H607	102	5	15.5784	-2.16115	1.2055	18.9771	0.325191	3.67158	5.296	1023.21	-0.047736	0.648119	0.0323834	1	40.9083	88	95.5425	0.999103	5	20.1454	0.211808	40	40
1_H607	103	5	11.2643	-4.21389	1.17181	36.4409	0.593993	3.8771	6.368	1022.23	-0.054756	0.866025	0.018252	1	40.9083	88	75.055	0.969958	5	19.9009	0.251763	40	40
1_H607	104	5	17.6342	-0.54395	1.21393	-5.11071	-0.0890805	2.7049	7.836	1023.85	0.026676	0.714064	0.0150998	0	29.9678	100	30.8424	0.977797	5	34.0176	0.970465	41	41
1_H607	105	5	18.8879	-2.02344	0.778688	58.425	0.851956	3.94603	5.946	1024.19	0.124956	0.894122	0.0361331	1	29.9678	100	97.1463	0.986491	0	33.3656	0.445511	41	41
1_H607	106	5	37.2602	2.20217	2.32309	-9.33338	-0.162179	0.235616	5.358	1025.51	-0.008424	0.866025	0.002808	0	43.8478	133	1.66817	0.997963	0	52.4334	0.841542	42	42
1_H607	107	5	41.1403	2.16408	2.14618	-11.3816	-0.197342	0.666735	4.402	1025.61	-0.078624	0.997459	0.0032424	0	43.8478	133	-16.9677	0.998356	0	22.9524	0.817567	42	42
1_H607	108	5	42.8847	0.14357	1.85696	-2.25564	-0.0393582	3.93605	3.568	1025.64	-0.016848	0.948683	0.0032424	0	43.8478	133	-10.5134	0.999018	0	56.0961	0.913641	42	42
2_H686	1	5	2.36015	-1.02051	NA	5.97327	0.104064	1.85201	14.656	1021.47	NA	NA	0	NA	0	0	4.18295	0.999612	0	7.08997	0.151886	1	43
2_H686	2	5	1.5293	-0.00293	NA	-18.0963	-0.310614	1.49407	14.64	NA	NA	NA	0	NA	0	0	1.25354	0.999618	0	5.45747	0.260629	1	43
2_H686	3	5	3.37501	-0.01758	NA	27.7116	0.465021	0.286278	14.484	1021.49	NA	NA	0	NA	0	0	5.74348	0.999969	0	5.52687	0.090279	1	43
2_H686	4	5	3.07911	-0.00586	NA	28.6978	0.48019	0.144087	14.47	1021.48	NA	NA	0	NA	0	0	6.21789	0.999992	0	3.73719	0.0553331	1	43
2_H686	5	5	2.98145	1.00879	NA	27.948	0.46867	0.297173	14.462	1021.48	NA	NA	0	NA	0	0	6.10652	0.999998	0	3.58865	0.0585609	1	43
2_H686	6	5	1.14629	0.01758	NA	2.23481	0.0389948	1.36881	14.362	NA	NA	NA	0	NA	0	0	3.14284	0.999958	0	10.6096	0.139574	1	43
2_H686	7	5	2.61055	0.50586	1.16792	-15.9858	-0.275399	0.390017	14.354	1021.47	-0.0441336	0.958514	0.00757743	NA	0	0	-7.66691	0.997201	0	2.89852	0.506771	1	43
2_H686	8	5	4.43419	-0.5	NA	42.7897	0.67931	0.536231	14.122	1021.56	NA	NA	0	NA	0	0	6.60761	0.99998	0	5.48596	0.177945	1	43
2_H686	9	5	0.87656	-0.00879	NA	-0.510023	-0.00890146	0.584271	14.47	NA	NA	NA	0	NA	0	0	-0.141065	0.99968	0	4.18951	0.433224	1	43
2_H686	10	5	30.3292	3.26077	1.06284	-44.9948	-0.707043	0.0850967	10.51	1025.32	0.0273208	0.750555	0.0138875	-1	172.909	317	4.65624	0.998599	0	10.303	0.0565396	2	44
2_H686	11	5	36.2867	3.72268	1.10907	-46.3613	-0.723706	1.12683	9.29	1025.48	-0.0084064	0.755929	0.0042032	-1	172.909	317	23.0465	0.987469	0	6.98095	0.121696	2	44
2_H686	12	5	23.1704	-3.21389	1.10066	44.8601	0.705378	0.74256	4.226	1024.73	-0.042032	0.966736	0.0064205	1	172.909	317	13.9878	0.999538	0	11.2238	0.126241	2	44
2_H686	13	5	4.92675	1.38573	NA	43.2045	0.684604	3.29359	14.42	1021.63	NA	NA	0	-1	10.4795	122	11.536	0.998987	0	4.53594	0.12228	3	45
2_H686	14	5	6.12382	0.52051	NA	49.1468	0.756388	0.835125	14.43	1021.79	NA	NA	0	-1	10.4795	122	18.5686	0.999522	0	5.16951	0.152223	3	45
2_H686	15	5	0.942192	0	NA	11.1317	0.193065	0.457087	14.246	NA	NA	NA	0	NA	0	0	0.489711	0.999965	0	4.97852	0.171897	1	43
2_H686	16	5	0.950396	-0.01465	NA	7.65088	0.133136	0.855196	14.218	NA	NA	NA	0	NA	0	0	3.42883	0.998285	0	5.18501	0.136999	1	43
2_H686	17	5	0.709962	0.47656	NA	5.52937	0.096356	0.269944	14.136	NA	NA	NA	0	NA	0	0	1.99369	0.999986	0	2.36537	0.0428983	1	43
2_H686	18	5	0.507618	0.49121	NA	4.92349	0.0858254	0.246037	14.144	NA	NA	NA	0	NA	0	0	2.25124	0.999976	0	2.06885	0.0289634	1	43
2_H686	19	5	0.612306	-0.01758	NA	5.29065	0.092208	0.249452	14.128	NA	NA	NA	0	NA	0	0	0.816951	0.999993	0	2.92518	0.0300155	1	43
2_H686	20	5	0.812892	-0.50879	NA	5.2409	0.0913435	0.0534701	14.126	NA	NA	NA	0	NA	0	0	1.2978	0.999994	0	2.42047	0.0405362	1	43
2_H686	21	5	34.3966	3.27542	1.12168	-49.2005	-0.757001	1.29386	10.566	1025.43	-0.0168128	0.617213	0.0123739	-1	166.787	364	1.98049	0.99993	0	3.67493	0.175248	4	46
2_H686	22	5	39.6951	3.75198	1.10066	-46.042	-0.719848	0.802184	9.206	1025.57	0.0357272	0.821726	0.0143053	-1	166.787	364	3.72441	0.999995	0	3.40367	0.0842411	4	46
2_H686	23	5	45.4332	3.71682	1.09646	-44.4397	-0.700158	0.113262	8.052	1025.69	-0.0063048	0.416025	0.00795653	-1	166.787	364	3.51678	0.999998	0	5.24119	0.218771	4	46
2_H686	24	5	51.3795	3.74905	1.20995	-44.4472	-0.700252	0.163007	6.87	1025.78	0.0168128	0.730297	0.00907995	-1	166.787	364	3.451	0.999996	0	4.71851	0.239521	4	46
2_H686	25	5	57.8423	4.72561	1.31503	-45.815	-0.717093	0.552918	5.632	1025.86	0.0084064	0.632456	0.00594422	-1	166.787	364	2.83939	0.999996	0	5.10048	0.105034	4	46
2_H686	26	5	65.2593	4.69924	1.44533	-48.3046	-0.746692	0.520955	4.55	1025.98	0.0231176	0.904194	0.0063048	-1	166.787	364	3.83529	0.999982	0	4.76365	0.0361596	4	46
2_H686	27	5	72.6013	5.64064	1.60925	-47.9497	-0.742558	0.353867	3.724	1026.06	0.0042032	0.447214	0.00485344	-1	166.787	364	5.02883	0.999983	0	3.78615	0.0745983	4	46
2_H686	28	5	81.2947	5.6172	1.78579	-47.9506	-0.742568	0.136115	3.064	1026.15	0.0399304	0.985104	0.00402426	-1	166.787	364	5.31008	0.999987	0	3.42578	0.140018	4	46
2_H686	29	5	89.9494	5.57325	1.94551	-46.7447	-0.728308	0.172302	2.536	1026.29	0.042032	1	0	-1	166.787	364	4.27574	0.999995	0	4.01212	0.140624	4	46
2_H686	30	5	99.2268	6.02637	2.16407	-46.4741	-0.725063	0.440786	2.272	1026.39	0.0252192	0.914991	0.00642049	-1	166.787	364	4.41067	0.999957	0	3.63074	0.201972	4	46
2_H686	31	5	109.118	6.92675	2.21872	-45.605	-0.714533	0.198885	2.302	1026.54	0.0126096	0.774597	0.00594422	-1	166.787	364	5.27614	0.999928	0	4.04972	0.326652	4	46
2_H686	32	5	28.0721	-5.17873	1.30242	69.555	0.937008	2.12765	2.51	1025.2	-0.0252192	0.914991	0.00642049	1	166.787	364	9.09166	0.999612	0	9.20975	0.264843	4	46
2_H686	33	5	21.6257	-3.77249	1.06704	64.418	0.901968	1.50207	3.692	1024.6	-0.0126096	0.866025	0.0042032	1	166.787	364	13.2031	0.999463	0	6.61198	0.290728	4	46
2_H686	34	5	9.12072	-1.00879	0.571062	10.4379	0.18117	1.74697	13.778	1022.08	0.0231176	0.722185	0.0127835	NA	0	0	7.30809	0.999959	0	3.85917	0.0795028	1	43
2_H686	35	5	8.31954	-0.99707	0.541639	16.1567	0.278266	0.504882	13.782	1022.01	-0.0273208	0.717805	0.0152999	NA	0	0	7.37261	0.999925	0	5.75622	0.104328	1	43
2_H686	36	5	28.862	0.00586	0.806441	16.3153	0.280924	0.592074	5.446	1025.25	0.0042032	0.707107	0.00242672	1	36.1096	214	4.43394	0.999998	0	5.46483	0.228822	5	47
2_H686	37	5	28.0391	-1.03516	0.747596	18.7958	0.322196	0.552901	5.524	1025.19	-0.031524	0.968246	0.00469932	1	36.1096	214	4.47302	0.999992	0	2.10038	0.301276	5	47
2_H686	38	5	27.1999	-1.54395	0.642516	20.1396	0.344309	0.0838269	5.658	1025.13	-0.010508	0.790569	0.00469932	1	36.1096	214	4.05621	0.999996	0	3.2451	0.348554	5	47
2_H686	39	5	26.3313	-0.55274	0.554249	20.6829	0.353195	0.28084	5.892	1025.05	-0.0063048	0.566947	0.00528891	1	36.1096	214	4.16209	0.999996	0	2.66311	0.271794	5	47
2_H686	40	5	25.1358	-1.57325	0.453372	21.5545	0.367385	0.18478	6.218	1024.94	0.0042032	0.316228	0.00728016	1	36.1096	214	4.36896	0.999988	0	3.37314	0.287452	5	47
2_H686	41	5	24.2297	-0.07032	0.407137	23.2604	0.394911	0.82281	6.58	1024.84	-0.0021016	0.353553	0.00321025	1	36.1096	214	4.3347	0.99996	0	1.68786	0.294272	5	47
2_H686	42	5	23.4377	-0.57618	0.415543	26.8047	0.450951	0.762552	6.894	1024.75	0	0	0.0034319	1	36.1096	214	4.01816	0.999896	0	2.25347	0.273702	5	47
2_H686	43	5	22.0498	-1.08497	0.365105	28.7357	0.48077	0.517578	7.194	1024.63	0.0021016	0.188982	0.0063048	1	36.1096	214	6.35824	0.999994	0	2.55321	0.237453	5	47
2_H686	44	5	20.7631	-1.05274	0.373511	31.6691	0.525013	0.984842	7.49	1024.52	0	0	0.0034319	1	36.1096	214	6.5919	0.999995	0	4.07337	0.267839	5	47
2_H686	45	5	19.277	-0.55274	0.348292	35.6648	0.583042	1.12078	7.784	1024.29	-0.0021016	0.223607	0.00528891	1	36.1096	214	8.59462	0.999872	0	2.34866	0.235829	5	47
2_H686	46	5	17.7533	-0.12306	0.440762	38.3583	0.620577	0.105254	8.206	1023.89	0.0147112	0.970725	0.0021016	1	36.1096	214	10.7198	0.999978	0	3.79867	0.205386	5	47
2_H686	47	5	16.0136	-1.18752	0.537436	39.78	0.639841	0.539098	9.024	1023.35	0.0231176	0.92967	0.00528891	1	36.1096	214	9.47748	0.999885	0	2.11595	0.229711	5	47
2_H686	48	5	0.624232	-0.00879	NA	20.313	0.347148	0.177539	13.766	NA	NA	NA	0	NA	0	0	0.0248261	0.999992	0	2.00682	0.116634	1	43
2_H686	49	5	0.62013	-0.00879	NA	21.0449	0.359099	0.239987	13.78	NA	NA	NA	0	NA	0	0	-0.390598	0.999985	0	2.11368	0.103173	1	43
2_H686	50	5	0.84102	-0.51172	NA	16.1977	0.278952	0.0275786	14.05	NA	NA	NA	0	NA	0	0	0.00504767	0.999999	0	4.32462	0.0326087	1	43
2_H686	51	5	0.739848	0.49121	NA	15.9404	0.274637	0.103314	14.054	NA	NA	NA	0	NA	0	0	-0.52739	0.999991	0	4.66339	0.105126	1	43
2_H686	52	5	0.653326	-0.5	NA	14.946	0.257909	0.147682	14.358	NA	NA	NA	0	NA	0	0	-0.0409425	0.999988	0	2.58887	0.0631872	1	43
2_H686	53	5	0.56153	0.01758	NA	15.2528	0.263078	0.139949	14.33	NA	NA	NA	0	NA	0	0	-0.251956	0.999994	0	7.06713	0.125379	1	43
2_H686	54	5	0.662702	-0.00293	NA	15.4135	0.265783	0.292982	14.326	NA	NA	NA	0	NA	0	0	1.50023	0.999713	0	2.4845	0.182959	1	43
2_H686	55	5	0.489658	-0.49707	NA	14.6836	0.253481	1.39647	14.234	NA	NA	NA	0	NA	0	0	4.7119	0.999969	0	13.4585	0.467934	1	43
2_H686	56	5	0.594346	-0.00586	NA	13.7527	0.237732	0.715959	14.218	NA	NA	NA	0	NA	0	0	2.96549	0.999958	0	7.56117	0.795789	1	43
2_H686	57	5	0.700792	0	NA	16.0009	0.275652	0.217789	14.196	NA	NA	NA	0	NA	0	0	1.88255	1	0	5.11593	0.549071	1	43
2_H686	58	5	0.694346	0.5	NA	15.2311	0.262714	0.0923352	14.218	NA	NA	NA	0	NA	0	0	3.33536	0.999992	0	8.55129	0.144218	1	43
2_H686	59	5	3.63537	-0.49121	NA	40.7014	0.652117	0.179302	13.988	1021.5	NA	NA	0	NA	0	0	2.43855	0.999993	0	6.2034	0.194767	1	43
2_H686	60	5	3.43009	-0.49707	NA	40.5136	0.649629	0.0955072	14.006	1021.49	NA	NA	0	NA	0	0	2.1421	0.99999	0	2.40032	0.279103	1	43
2_H686	61	5	3.12833	-0.49707	NA	38.2726	0.619403	0.856581	14.012	1021.48	NA	NA	0	NA	0	0	2.30688	0.999959	0	3.18159	0.32744	1	43
2_H686	62	5	3.12365	-0.01172	NA	36.5757	0.595884	0.127684	14.028	1021.48	NA	NA	0	NA	0	0	4.2933	0.999927	0	4.07688	0.227475	1	43
2_H686	63	5	3.0172	-0.49707	NA	33.9795	0.558896	0.126249	14.05	1021.48	NA	NA	0	NA	0	0	3.30048	0.999281	0	3.15737	0.313952	1	43
2_H686	64	5	2.6172	0.00293	NA	35.5827	0.581878	0.407161	14.05	1021.47	NA	NA	0	NA	0	0	6.67286	0.999533	0	2.66368	0.323674	1	43
2_H686	65	5	16.0414	0.63771	0.898911	-4.47747	-0.078067	1.22327	12.996	1023.36	-0.0336256	0.977356	0.0042032	-1	22.2013	161	1.55967	1	0	2.1277	0.235478	6	48
2_H686	66	5	57.839	3.45898	1.6723	-33.9242	-0.558095	1.36325	3.7	1025.86	0.0126096	0.774597	0.00594422	-1	165.67	370	-1.76831	0.999992	0	2.25763	0.188034	7	49
2_H686	67	5	64.5415	4.55567	1.6765	-40.2186	-0.645705	1.11001	3.098	1025.97	0.0063048	0.566947	0.00528891	-1	165.67	370	-0.532927	0.999955	0	1.31932	0.160011	7	49
2_H686	68	5	71.9869	5.06739	1.74375	-42.1934	-0.671635	0.482491	2.602	1026.05	0.0273208	0.892844	0.00795653	-1	165.67	370	1.70883	0.999946	0	2.03087	0.244424	7	49
2_H686	69	5	80.4994	5.56153	1.87405	-43.9819	-0.694431	0.415873	2.218	1026.14	0.0147112	0.824958	0.00581907	-1	165.67	370	3.78011	0.999939	0	3.3085	0.244886	7	49
2_H686	70	5	89.1013	5.5586	1.95812	-43.4582	-0.687825	0.628312	1.87	1026.27	0.0231176	0.892218	0.0067557	-1	165.67	370	5.03795	0.999999	0	1.60212	0.189924	7	49
2_H686	71	5	97.8517	6.02637	2.13886	-42.6847	-0.677963	0.234957	1.698	1026.38	0.021016	0.821995	0.0084064	-1	165.67	370	4.31078	0.99997	0	2.49289	0.121209	7	49
2_H686	72	5	107.054	5.97656	2.18509	-42.3368	-0.673487	0.481364	1.692	1026.51	0.0294224	0.961524	0.00485344	-1	165.67	370	3.04324	0.999958	0	3.708	0.114369	7	49
2_H686	73	5	116.787	6.44726	2.3322	-42.631	-0.677274	0.724392	1.918	1026.69	0.0189144	0.85042	0.0067557	-1	165.67	370	-0.221915	0.999819	0	3.22486	0.150287	7	49
2_H686	74	5	127.399	6.89745	2.48772	-45.9481	-0.71871	1.18422	2.22	1026.87	0.021016	0.821995	0.0084064	-1	165.67	370	-2.58537	0.999971	0	2.51431	0.248827	7	49
2_H686	75	5	139.031	8.44726	2.58439	-49.2737	-0.757835	0.39641	2.45	1027.09	0.0168128	0.834058	0.00642049	-1	165.67	370	-2.28804	0.999792	0	2.79622	0.281408	7	49
2_H686	76	5	162.998	-2.01172	1.52519	11.3855	0.197409	1.38647	3.248	1027.48	-0.0462352	0.964764	0.00728016	0	165.67	370	16.1854	0.999654	0	2.64628	0.27592	7	49
2_H686	77	5	162.006	0	1.2814	2.71379	0.0473469	2.93469	3.218	1027.46	-0.0462352	0.991837	0.0034319	0	165.67	370	14.6539	0.999719	0	2.16317	0.206426	7	49
2_H686	78	5	162.395	0.49121	1.13849	-5.15884	-0.0899172	0.601322	3.256	1027.47	0	0	0.0068638	0	165.67	370	17.2697	0.999331	0	1.4052	0.192221	7	49
2_H686	79	5	163.1	0.99121	1.08385	-4.74029	-0.0826393	0.806267	3.24	1027.49	-0.0189144	0.760639	0.00931999	0	165.67	370	9.01792	0.999835	0	2.09246	0.238182	7	49
2_H686	80	5	163.394	0	1.04602	-1.31932	-0.0230245	0.449962	3.26	1027.49	-0.010508	0.944911	0.0021016	0	165.67	370	8.73625	0.999938	0	2.38188	0.273581	7	49
2_H686	81	5	15.4184	-1.42089	0.877895	18.8942	0.323821	2.53936	11.908	1023.17	-0.0147112	0.673575	0.00931999	1	16.1739	145	4.74647	0.999977	0	7.92739	0.409816	8	50
2_H686	82	5	10.3752	2.52344	1.15531	-8.18906	-0.14244	2.24167	13.762	1022.17	-0.0147112	0.199431	0.0417332	-1	12.6934	77	10.2672	0.999471	0	3.90348	0.472116	9	51
2_H686	83	5	6.12406	-0.49414	0.222196	71.8634	0.950317	6.23081	13.604	1021.79	NA	NA	0	1	12.6934	77	23.0625	0.975387	0	3.49356	0.075934	9	51
2_H686	84	5	1.95957	0.02637	0.255822	5.10719	0.0890192	0.582661	14.498	1021.47	-0.0021016	0.288675	0.00402426	NA	0	0	-2.31533	0.999716	0	2.14692	0.119182	1	43
2_H686	85	5	2.48183	0	0.208185	11.565	0.20048	0.907725	14.422	1021.47	NA	NA	0	NA	0	0	3.28664	0.999998	0	2.6412	0.075522	1	43
2_H686	86	5	2.48828	0.01758	0.222196	14.2467	0.246098	0.223503	14.4	1021.47	0.010508	0.790569	0.00469932	NA	0	0	3.68704	1	0	49.2123	0.695883	1	43
2_H686	87	5	3.22599	0.49414	0.360902	7.60328	0.132313	2.10587	14.39	1021.48	0.0021016	0.0441942	0.0274284	NA	0	0	4.43082	0.999956	0	3.63802	0.199567	1	43
2_H686	88	5	3.36056	-0.49707	0.215191	24.4078	0.413228	0.293062	14.272	1021.48	NA	NA	0	NA	0	0	7.14697	0.999988	0	3.26138	0.183597	1	43
2_H686	89	5	2.42602	0.99707	0.51642	-1.22867	-0.0214428	1.16488	14.516	1021.47	-0.021016	0.845154	0.00767396	NA	0	0	6.05945	0.999876	0	3.47036	0.611609	1	43
2_H686	90	5	1.66411	-0.01172	0.339886	0.134079	0.00234011	0.143969	14.386	NA	0	0	0.012841	NA	0	0	5.50163	0.999983	0	2.29929	0.538191	1	43
2_H686	91	5	1.00782	-0.5	0.352495	-2.14396	-0.0374104	0.392168	14.452	NA	-0.0063048	0.363803	0.00931999	NA	0	0	4.97294	0.99999	0	3.64221	0.398278	1	43
2_H686	92	5	1.12599	-0.48535	0.302057	-3.67533	-0.0641026	0.0737567	14.39	NA	0.0231176	0.802257	0.00993177	NA	0	0	5.04023	0.999999	0	2.11414	0.602823	1	43
2_H686	93	5	0.935366	-0.5	0.335682	-3.34042	-0.0582683	0.644458	14.358	NA	-0.010508	0.693375	0.0063048	NA	0	0	4.67277	0.99999	0	4.92549	0.531761	1	43
2_H686	94	5	0.681248	-0.50293	NA	3.54455	0.0618246	0.0423307	15.134	NA	NA	NA	0	NA	0	0	5.2704	1	0	11.6732	0.0924729	1	43
2_H686	95	5	0.49414	-0.00879	NA	3.75811	0.0655444	0.0565279	15.09	NA	NA	NA	0	NA	0	0	4.87728	0.999996	0	7.39716	0.17567	1	43
2_H686	96	5	0.383006	0.11427	NA	3.38733	0.0590857	0.0416082	15.216	NA	NA	NA	0	NA	0	0	4.76693	0.999997	0	8.22192	0.363122	1	43
2_H686	97	5	0.406446	0	NA	3.58778	0.0625777	0.0877429	15.168	NA	NA	NA	0	NA	0	0	3.88734	0.999987	0	6.23536	0.324324	1	43
2_H686	98	5	0.401172	-0.00586	NA	3.6435	0.0635482	0.0699847	15.26	NA	NA	NA	0	NA	0	0	3.0039	0.999997	0	4.58991	0.143344	1	43
2_H686	99	5	0.493554	0	NA	3.89087	0.0678563	0.023984	15.292	NA	NA	NA	0	NA	0	0	2.53037	0.999998	0	5.90116	0.167111	1	43
2_H686	100	5	0.491796	0.00586	NA	4.08295	0.0712007	0.0423326	15.432	NA	NA	NA	0	NA	0	0	2.30212	0.999989	0	8.70991	0.159156	1	43
2_H686	101	5	0.380076	-0.08204	NA	3.95942	0.06905	0.0683809	15.532	NA	NA	NA	0	NA	0	0	2.43937	0.999997	0	6.47768	0.226459	1	43
2_H686	102	5	0.574802	-0.49414	NA	3.78746	0.0660555	0.0599919	15.586	NA	NA	NA	0	NA	0	0	1.9163	0.999996	0	5.30845	0.448572	1	43
2_H686	103	5	0.404688	-0.50293	NA	3.62005	0.0631397	0.167707	15.84	NA	NA	NA	0	NA	0	0	2.50873	0.999998	0	5.70922	0.234605	1	43
2_H686	104	5	0.404102	0	NA	3.64347	0.0635477	0.0397359	15.866	NA	NA	NA	0	NA	0	0	2.94457	0.999999	0	4.45595	0.142341	1	43
2_H686	105	5	0.591796	0.01758	NA	4.15081	0.0723819	0.528203	15.928	NA	NA	NA	0	NA	0	0	4.1214	0.999997	0	3.40716	0.134638	1	43
2_H686	106	5	0.304102	-0.50879	NA	4.00696	0.0698776	0.0506103	15.888	NA	NA	NA	0	NA	0	0	3.38837	0.999996	0	6.47116	0.109142	1	43
2_H686	107	5	0.501172	0.50586	NA	4.23998	0.073934	0.0600652	15.93	NA	NA	NA	0	NA	0	0	1.33886	0.999998	0	6.49673	0.116605	1	43
2_H686	108	5	0.707032	0.5	NA	3.96185	0.0690923	0.130036	15.946	NA	NA	NA	0	NA	0	0	3.63762	0.999997	0	7.76636	0.283127	1	43
2_H686	109	5	0.52344	-0.01465	NA	4.32498	0.0754135	0.0611662	15.89	NA	NA	NA	0	NA	0	0	2.10284	0.999996	0	9.43618	0.196956	1	43
2_H686	110	5	0.619924	0.01758	NA	4.32205	0.0753625	0.0437295	15.902	NA	NA	NA	0	NA	0	0	2.74405	0.999999	0	10.3984	0.251666	1	43
2_H686	111	5	0.721096	-0.00879	NA	3.50503	0.0611361	0.209075	15.898	NA	NA	NA	0	NA	0	0	3.60062	0.999998	0	5.02056	0.307152	1	43
2_H686	112	5	0.604102	0.00879	NA	4.25626	0.0742174	0.111705	15.956	NA	NA	NA	0	NA	0	0	2.51403	0.99998	0	3.93362	0.16236	1	43
2_H686	113	5	0.708204	-0.00293	NA	4.11673	0.0717886	0.286362	16.002	NA	NA	NA	0	NA	0	0	4.57651	0.999984	0	10.7863	0.276463	1	43
2_H686	114	5	0.505274	-0.00293	NA	3.94074	0.0687247	0.159292	16.012	NA	NA	NA	0	NA	0	0	3.55802	0.999993	0	4.81324	0.243221	1	43
2_H686	115	5	0.710548	1.00293	NA	3.66803	0.0639755	0.0384749	15.994	NA	NA	NA	0	NA	0	0	3.24764	0.999997	0	4.17204	0.224363	1	43
2_H686	116	5	0.618752	-0.00293	NA	3.92682	0.0684823	0.0635498	15.966	NA	NA	NA	0	NA	0	0	3.44072	0.999998	0	4.48869	0.202292	1	43
2_H686	117	5	0.515822	-0.50879	NA	3.83286	0.0668461	0.0675287	15.976	NA	NA	NA	0	NA	0	0	3.19648	0.999999	0	3.22037	0.19907	1	43
2_H686	118	5	0.72637	0	NA	4.18368	0.0729541	0.0634723	15.94	NA	NA	NA	0	NA	0	0	3.95984	0.999972	0	2.89734	0.237882	1	43
2_H686	119	5	0.42637	-0.00879	NA	4.04452	0.0705315	0.0471696	15.94	NA	NA	NA	0	NA	0	0	2.31045	0.999978	0	3.07576	0.252361	1	43
2_H686	120	5	0.754498	0.49121	NA	4.33231	0.0755411	0.139048	15.844	NA	NA	NA	0	NA	0	0	1.44897	1	0	2.70714	0.0363473	1	43
2_H686	121	5	0.445708	0.00879	NA	3.78447	0.0660034	0.141568	15.874	NA	NA	NA	0	NA	0	0	2.18755	0.999969	0	6.57879	0.104984	1	43
2_H686	122	5	0.748638	-0.50586	NA	3.60641	0.0629022	0.178189	15.864	NA	NA	NA	0	NA	0	0	3.42786	0.999991	0	2.90861	0.117087	1	43
2_H686	123	5	0.748638	-0.01465	NA	4.00511	0.0698454	0.00699124	15.864	NA	NA	NA	0	NA	0	0	2.44937	0.999991	0	4.10379	0.221752	1	43
2_H686	124	5	0.676766	0.48242	NA	4.09447	0.0714011	0.0601143	15.768	NA	NA	NA	0	NA	0	0	2.67492	0.999999	0	2.97473	0.306686	1	43
2_H686	125	5	0.689072	0	NA	4.15457	0.0724474	0.107369	15.726	NA	NA	NA	0	NA	0	0	3.22123	0.999995	0	2.82613	0.390117	1	43
2_H686	126	5	0.804308	-0.50879	NA	3.85069	0.0671567	0.115103	15.674	NA	NA	NA	0	NA	0	0	2.39478	0.999999	0	2.57374	0.376137	1	43
2_H686	127	5	0.712512	0.50293	NA	4.00031	0.0697618	0.0238211	15.646	NA	NA	NA	0	NA	0	0	2.99667	0.999987	0	2.09994	0.321974	1	43
2_H686	128	5	0.789072	0.02637	NA	3.9113	0.0682121	0.00865668	15.726	NA	NA	NA	0	NA	0	0	3.2437	0.999989	0	3.32536	0.317218	1	43
2_H686	129	5	0.789072	-0.40917	NA	3.81764	0.0665811	0.0476218	15.726	NA	NA	NA	0	NA	0	0	2.79421	0.999998	0	2.65311	0.275915	1	43
2_H686	130	5	0.713098	0.00586	NA	3.87344	0.0675529	0.0899204	15.644	NA	NA	NA	0	NA	0	0	2.94526	0.999998	0	1.86797	0.283015	1	43
2_H686	131	5	0.61134	0.00879	NA	3.81793	0.0665861	0.198677	15.65	NA	NA	NA	0	NA	0	0	2.98372	0.999938	0	1.90184	0.364922	1	43
2_H686	132	5	13.8186	-1.00879	1.02921	20.7958	0.355039	0.153181	12.75	1022.72	-0.0084064	0.707107	0.00485344	1	15.3926	98	4.5526	0.999982	0	1.8845	0.0651766	10	52
2_H686	133	5	12.9799	-1.03223	0.966162	22.0327	0.375135	0.2417	12.882	1022.52	-0.0252192	0.914991	0.00642049	1	15.3926	98	5.83018	0.999993	0	4.31751	0.0556161	10	52
2_H686	134	5	12.1125	-1.12306	0.768612	20.8404	0.355765	0.180149	13.112	1022.35	-0.042032	0.953463	0.00767396	1	15.3926	98	5.81145	0.999993	0	2.88004	0.0168655	10	52
2_H686	135	5	11.1832	-0.52344	0.697158	21.6227	0.368492	0.35441	13.212	1022.23	-0.0084064	0.5547	0.00728016	1	15.3926	98	5.18186	1	0	4.38938	0.319416	10	52
2_H686	136	5	19.2737	-0.43261	0.415543	19.1059	0.327315	1.83049	11.698	1024.29	-0.021016	0.883883	0.00642049	1	19.8175	151	2.97171	0.999999	0	47.995	0.374631	11	53
2_H686	137	5	18.8522	-0.45019	0.478591	24.8903	0.420883	1.22649	11.43	1024.18	0.010508	0.606339	0.00795653	1	19.8175	151	2.58516	0.999998	0	16.9803	0.0781874	11	53
2_H686	138	5	18.1384	-0.95898	0.356698	29.0611	0.485742	0.748855	11.136	1024	-0.0084064	0.707107	0.00485344	1	19.8175	151	2.49854	0.999993	0	9.66785	0.0861034	11	53
2_H686	139	5	17.087	-0.46191	0.243212	31.0105	0.515196	0.245289	10.97	1023.69	-0.0189144	0.9	0.00528891	1	19.8175	151	2.11524	1	0	9.82765	0.19539	11	53
2_H686	140	5	16.338	-0.48828	0.260025	30.613	0.509237	0.171934	10.796	1023.45	0.010508	0.944911	0.0021016	1	19.8175	151	2.40953	0.999998	0	2.85369	0.2282	11	53
2_H686	141	5	15.4339	-0.58497	0.264228	30.3228	0.504871	0.454315	10.81	1023.17	NA	NA	0	1	19.8175	151	2.45622	0.99996	0	2.91133	0.250376	11	53
2_H686	142	5	14.6374	-0.50586	NA	28.2354	0.473095	0.267032	10.798	1022.94	NA	NA	0	1	19.8175	151	3.23201	0.99999	0	3.74811	0.197228	11	53
2_H686	143	5	14.6439	0.50586	NA	27.0281	0.454427	0.441247	10.776	1022.94	NA	NA	0	1	19.8175	151	-0.831648	0.99818	0	3.26424	0.137625	11	53
2_H686	144	5	14.328	-0.02051	NA	33.1374	0.546649	1.47869	10.83	1022.85	NA	NA	0	1	19.8175	151	-5.0875	0.997695	0	2.64853	0.181119	11	53
2_H686	145	5	14.2005	0.47656	NA	31.9333	0.528931	0.601613	10.924	1022.82	NA	NA	0	1	19.8175	151	4.39387	0.999974	0	1.78076	0.182863	11	53
2_H686	146	5	31.6493	0.01172	1.05443	6.83104	0.118942	0.128899	5.568	1025.36	-0.0273208	0.818923	0.0110542	0	34.5022	196	2.01262	0.999979	0	4.14849	0.247285	12	54
2_H686	147	5	31.1622	-0.48242	0.903114	8.68865	0.151065	0.444492	5.524	1025.35	-0.021016	0.870388	0.0068638	0	34.5022	196	2.92652	0.99997	0	2.76097	0.438161	12	54
2_H686	148	5	27.3433	0.65822	0.772815	-15.4761	-0.266837	1.01965	9.628	1025.15	-0.0126096	0.866025	0.0042032	-1	46.1897	219	-0.910709	0.999992	0	2.37535	0.316448	13	55
2_H686	149	5	29.6818	2.16408	0.73919	-18.7629	-0.321653	0.721421	8.814	1025.29	0.0021016	0.288675	0.00402426	-1	46.1897	219	1.20801	0.999708	0	1.48454	0.283522	13	55
2_H686	150	5	32.5922	2.11134	0.692954	-21.5007	-0.366512	0.340866	8.096	1025.39	-0.0063048	0.416025	0.00795653	-1	46.1897	219	4.59541	0.99994	0	3.09694	0.312561	13	55
2_H686	151	5	35.6445	2.09962	0.71397	-16.9131	-0.290921	1.82826	7.576	1025.46	0.0084064	0.417029	0.0105778	-1	46.1897	219	2.09193	0.99996	0	2.75661	0.263811	13	55
2_H686	152	5	38.3805	1.09376	0.756002	-11.9202	-0.206549	1.14475	7.112	1025.54	0	0	0.0042032	-1	46.1897	219	0.0106343	0.999941	0	2.18564	0.264063	13	55
2_H686	153	5	39.7176	0.51465	0.785425	-9.46393	-0.164427	0.070127	6.644	1025.57	-0.0021016	0.353553	0.00321025	-1	46.1897	219	-1.42654	0.999986	0	2.72445	0.244269	13	55
2_H686	154	5	23.2729	1.70803	1.11748	-17.345	-0.298124	3.09321	11.926	1024.74	-0.0126096	0.457496	0.0141501	-1	34.47	166	-1.76256	0.999995	0	3.19257	0.314118	14	56
2_H686	155	5	34.0096	1.00586	1.36967	0.669257	0.0116805	0.793673	5.316	1025.43	-0.0189144	0.938315	0.00402426	0	34.47	166	-1.07469	0.999996	0	3.09325	0.231802	14	56
2_H686	156	5	38.6184	2.02344	1.42431	-12.5985	-0.218118	0.162909	4.756	1025.54	0.0147112	0.848875	0.00528891	0	61.3109	301	0.320667	0.999953	0	2.71724	0.254912	15	57
2_H686	157	5	41.3758	2.04395	1.44953	-13.6977	-0.236799	0.281926	4.56	1025.61	-0.010508	0.883883	0.00321025	0	61.3109	301	-1.21015	0.99998	0	2.91429	0.171736	15	57
2_H686	158	5	43.5561	1.05274	1.39069	-13.8979	-0.240193	0.0710948	4.286	1025.65	-0.0168128	0.834058	0.00642049	0	61.3109	301	-2.30266	0.999989	0	3.18204	0.136628	15	57
2_H686	159	5	45.7393	1.06153	1.39489	-14.6956	-0.253684	0.4011	4.002	1025.69	-4.44E-17	1.13E-15	0.0113823	0	61.3109	301	-2.51105	0.999989	0	2.8864	0.102408	15	57
2_H686	160	5	48.4167	1.05274	1.38228	-15.6692	-0.270082	0.135463	3.738	1025.73	0.0063048	0.566947	0.00528891	0	61.3109	301	-1.48862	0.999971	0	2.92901	0.147904	15	57
2_H686	161	5	50.797	2.06739	1.35706	-14.4251	-0.249114	0.295336	3.464	1025.77	-0.0147112	0.903696	0.00402426	0	61.3109	301	-0.2522	0.999982	0	2.53717	0.201064	15	57
2_H686	162	5	52.7773	1.04981	1.29401	-12.6901	-0.219677	0.684687	3.19	1025.8	0.0063048	0.387298	0.00866512	0	61.3109	301	-1.06792	0.999977	0	3.28954	0.155028	15	57
2_H686	163	5	21.311	-2.71975	1.45794	25.1097	0.424353	0.1458	3.946	1024.57	-0.0168128	0.970143	0.00242672	1	61.3109	301	0.0208766	0.99994	0	2.45228	0.166515	15	57
2_H686	164	5	18.1456	-3.21682	1.35706	28.2983	0.474062	1.0788	4.852	1024	0.0042032	0.149071	0.016097	1	61.3109	301	0.791513	0.999996	0	2.3992	0.117559	15	57
2_H686	165	5	25.4505	3.75491	1.61766	-27.9633	-0.468905	0.0403684	10.506	1024.97	-0.0462352	0.953821	0.0084064	-1	172.612	365	0.98226	0.999997	0	1.9613	0.233533	16	58
2_H686	166	5	30.0775	2.67873	1.4159	-26.5708	-0.447304	0.418723	9.39	1025.31	-0.0357272	0.968665	0.00528891	-1	172.612	365	0.10837	0.999989	0	2.53399	0.255698	16	58
2_H686	167	5	35.4213	2.16408	1.4075	-29.5496	-0.493177	0.931306	8.558	1025.45	0.0189144	0.783349	0.00866512	-1	172.612	365	0.996306	0.999959	0	6.25204	0.417671	16	58
2_H686	168	5	39.5691	3.15822	1.38228	-32.1231	-0.531739	1.09137	7.712	1025.57	0.0063048	0.566947	0.00528891	-1	172.612	365	2.81283	0.999935	0	3.92624	0.245833	16	58
2_H686	169	5	44.9317	3.19045	1.44953	-35.984	-0.58756	0.472816	6.816	1025.67	0	0	0.0042032	-1	172.612	365	3.73839	0.999999	0	1.7611	0.260654	16	58
2_H686	170	5	50.1112	2.67287	1.52098	-35.9842	-0.587562	0.217456	5.862	1025.75	0.0084064	0.57735	0.0068638	-1	172.612	365	3.34061	0.999985	0	1.58428	0.241953	16	58
2_H686	171	5	56.4526	5.16115	1.61346	-37.9846	-0.61545	0.574315	5.038	1025.85	0.0126096	0.727607	0.0068638	-1	172.612	365	3.09384	0.999988	0	2.04984	0.308476	16	58
2_H686	172	5	63.3847	5.14357	1.81521	-40.0786	-0.643837	0.512193	4.246	1025.95	0.0294224	0.855186	0.0102957	-1	172.612	365	3.63008	1	0	3.09309	0.334478	16	58
2_H686	173	5	71.4997	5.64357	1.96652	-41.1213	-0.657656	0.0737076	3.512	1026.05	0.031524	0.930261	0.00717833	-1	172.612	365	3.35183	0.999997	0	2.22875	0.300532	16	58
2_H686	174	5	80.3083	6.12306	2.09262	-41.4284	-0.661683	0.0995216	2.8	1026.14	0.010508	0.790569	0.00469932	-1	172.612	365	2.77281	0.999998	0	2.23257	0.303453	16	58
2_H686	175	5	89.9707	5.57325	2.22712	-41.7178	-0.665463	0.208098	2.246	1026.29	0.0294224	0.848875	0.0105778	-1	172.612	365	2.80417	0.999998	0	2.54142	0.316735	16	58
2_H686	176	5	109.792	5.99121	2.47511	-40.3027	-0.646826	0.964173	1.832	1026.56	0.0021016	0.353553	0.00321025	-1	172.612	365	2.03049	0.99996	0	1.83924	0.334393	16	58
2_H686	177	5	119.771	6.9707	2.44569	-37.6872	-0.61135	0.155369	1.902	1026.73	0.0042032	0.377964	0.00594422	-1	172.612	365	3.41713	0.999995	0	2.48173	0.321017	16	58
2_H686	178	5	165.474	4.46777	2.42888	-21.5913	-0.367984	1.36963	2.918	1027.6	-0.0084064	0.632456	0.00594422	-1	172.612	365	-0.634022	0.999975	0	2.79052	0.244545	16	58
2_H686	179	5	170.235	2.96777	2.31119	-14.7897	-0.255272	2.71667	3.052	1027.71	-0.0252192	0.973329	0.0034319	-1	172.612	365	-0.805531	0.999985	0	2.70019	0.236057	16	58
2_H686	180	5	172.006	-0.01172	2.11784	-1.06741	-0.0186287	3.31679	3.15	1027.74	-0.0273208	0.948122	0.00528891	-1	172.612	365	-3.33223	0.999906	0	2.57652	0.241959	16	58
2_H686	181	5	171.89	0.48242	1.92029	0.6876	0.0120006	1.52738	3.204	1027.74	-0.0294224	0.970725	0.0042032	0	172.612	365	-4.13932	0.999997	0	3.00224	0.215631	16	58
2_H686	182	5	12.6375	0.5293	0.835863	-10.4983	-0.182206	1.81067	13.532	1022.43	-0.0021016	0.121268	0.00993177	-1	16.6036	103	-2.15519	0.999996	0	1.63876	0.338683	17	59
2_H686	183	5	13.999	0.55274	0.747596	-4.05879	-0.0707801	0.606073	13.322	1022.77	-0.010508	0.5	0.010508	-1	16.6036	103	-2.17082	0.999997	0	2.66823	0.294104	17	59
2_H686	184	5	25.7963	0.01172	1.10066	0.961405	0.0167789	0.412013	6.164	1025	-0.0168128	0.7698	0.00804851	0	26.2678	233	0.979614	0.999945	0	2.71482	0.38534	18	60
2_H686	185	5	25.6998	-0.0586	1.03762	1.52106	0.0265444	0.0737571	6.152	1024.99	-0.021016	0.883883	0.00642049	0	26.2678	233	1.93304	0.999997	0	1.65336	0.364089	18	60
2_H686	186	5	25.7239	-0.98828	0.995585	1.49449	0.0260808	0.148112	6.07	1025	-0.0084064	0.755929	0.0042032	0	26.2678	233	1.86839	0.999998	0	2.8751	0.512047	18	60
2_H686	187	5	25.9303	-0.50879	0.940943	2.22275	0.0387845	0.234611	6.048	1025.02	-0.0126096	0.866025	0.0042032	0	26.2678	233	2.11795	0.999998	0	2.81538	0.514883	18	60
2_H686	188	5	22.0784	-1.01465	1.09226	7.07922	0.123242	0.636223	5.884	1024.63	-0.021016	0.870388	0.0068638	1	26.2678	233	1.6265	0.999991	0	3.33196	0.495534	18	60
2_H686	189	5	21.159	-1.02344	1.07965	8.68713	0.151039	0.310148	5.95	1024.55	-0.0168128	0.970143	0.00242672	1	26.2678	233	1.60874	0.999993	0	2.64564	0.51425	18	60
2_H686	190	5	20.2057	-1.03809	1.04182	10.4672	0.181673	0.361762	6.132	1024.45	0	NA	6.01E-17	1	26.2678	233	0.827188	0.999998	0	2.76279	0.268498	18	60
2_H686	191	5	18.7289	-1.0586	1.02501	12.2165	0.211606	0.300352	6.394	1024.15	-0.0126096	0.866025	0.0042032	1	26.2678	233	0.327319	0.999991	0	2.57845	0.514703	18	60
2_H686	192	5	16.049	-1.57325	0.861082	16.9758	0.291967	0.93986	7.008	1023.36	-0.0189144	0.938315	0.00402426	1	26.2678	233	1.32811	0.999986	0	2.12734	0.452231	18	60
2_H686	193	5	17.7766	2.7344	1.82782	-22.2713	-0.378993	1.75703	11.692	1023.89	-0.0378288	0.846649	0.0137276	-1	153.864	413	-0.294411	0.999976	0	4.64	0.200256	19	61
2_H686	194	5	40.1066	0.51465	1.4075	-2.87927	-0.0502316	0.82152	2.776	1025.58	-0.0126096	0.83205	0.00485344	0	153.864	413	1.42628	0.999988	0	4.5584	0.306577	19	61
2_H686	195	5	41.5347	0.51758	1.32343	-5.68441	-0.099049	0.533033	2.68	1025.61	-0.0126096	0.83205	0.00485344	0	153.864	413	2.19165	0.999998	0	4.64673	0.318223	19	61
2_H686	196	5	45.832	2.01465	1.18893	-16.9617	-0.291732	2.08945	2.348	1025.69	0.0063048	0.67082	0.00402426	0	153.864	413	1.72279	0.999978	0	7.99987	0.27501	19	61
2_H686	197	5	48.8642	2.51465	1.25198	-24.8967	-0.420984	2.10207	2.238	1025.73	0.0126096	0.948683	0.00242672	0	153.864	413	1.32964	0.999995	0	5.02244	0.325538	19	61
2_H686	198	5	53.134	3.0293	1.36547	-31.1351	-0.517058	1.20853	2	1025.8	0.0126096	0.566947	0.0105778	0	153.864	413	2.30193	0.999988	0	5.01768	0.304058	19	61
2_H686	199	5	58.2002	3.0293	1.45373	-34.7072	-0.569383	0.656933	1.774	1025.86	0.0252192	0.914991	0.00642049	0	153.864	413	2.06374	0.999975	0	4.94545	0.291821	19	61
2_H686	200	5	63.7588	4.04688	1.68911	-36.6568	-0.597021	0.392756	1.574	1025.96	0.0378288	0.891133	0.0111206	0	153.864	413	1.83191	0.999978	0	5.03727	0.34183	19	61
2_H686	201	5	70.2572	4.54981	1.84043	-37.0469	-0.602468	0.124416	1.238	1026.03	0.0252192	0.948683	0.00485344	0	153.864	413	2.78036	0.999999	0	7.56202	0.332994	19	61
2_H686	202	5	77.5305	5.03516	1.96232	-37.6613	-0.610992	0.463109	0.988	1026.11	0.0231176	0.848668	0.00831837	0	153.864	413	4.11028	0.999916	0	4.38683	0.403869	19	61
2_H686	203	5	85.682	6.02344	2.16407	-39.1219	-0.630972	0.268319	0.812	1026.23	0.010508	0.883883	0.00321025	0	153.864	413	5.37827	0.999998	0	6.01043	0.422883	19	61
2_H686	204	5	94.2031	6.00879	2.22292	-39.4228	-0.635038	0.256923	0.74	1026.33	0.0189144	0.866025	0.0063048	0	153.864	413	4.72898	0.999988	0	3.47548	0.327127	19	61
2_H686	205	5	122.79	6.42675	2.51714	-39.3151	-0.633584	0.211167	1.126	1026.77	0.0231176	0.904194	0.0063048	0	153.864	413	4.05817	1	0	4.90294	0.267437	19	61
2_H686	206	5	144.66	5.44726	2.55077	-31.8332	-0.527448	0.688624	1.912	1027.17	-0.0063048	0.566947	0.00528891	0	153.864	413	5.24611	0.999972	0	3.87466	0.195305	19	61
2_H686	207	5	152.536	0.04688	1.59244	0.99826	0.017422	0.55028	2.674	1027.27	-0.0273208	0.948122	0.00528891	0	153.864	413	2.87122	0.999997	0	6.26176	0.197448	19	61
2_H686	208	5	12.198	-1.60548	0.84427	11.749	0.203624	1.21021	8.526	1022.36	-0.0273208	0.674019	0.0172877	1	25.6594	175	-2.73946	0.999991	0	6.31016	0.132726	20	62
2_H686	209	5	10.5439	0.41503	0.798034	14.075	0.243192	0.376165	9.052	1022.19	-0.0084064	0.417029	0.0105778	1	25.6594	175	-3.11143	0.999997	0	4.86725	0.0728968	20	62
2_H686	210	5	32.2759	1.52051	1.2772	-8.21893	-0.142956	0.526375	5.53	1025.38	-0.010508	0.533002	0.00963074	0	34.6106	239	8.48966	0.999846	0	2.21435	0.369138	21	63
2_H686	211	5	33.401	0.52344	1.1511	-5.2812	-0.0920438	0.949315	5.444	1025.41	0.0042032	0.288675	0.00804852	0	34.6106	239	4.79914	0.99995	0	2.63056	0.279968	21	63
2_H686	212	5	20.48	-2.05567	1.26039	18.6234	0.319347	0.69876	5.516	1024.49	-0.0336256	0.878114	0.0105778	1	34.6106	239	1.45682	0.999924	0	2.80794	0.328124	21	63
2_H686	213	5	23.7964	4.23733	1.55041	-39.6326	-0.637862	1.61786	11.262	1024.79	0.0147112	0.673575	0.00931999	-1	158.726	324	3.20026	0.999928	0	1.82567	0.344244	22	64
2_H686	214	5	30.089	4.25198	1.55041	-44.434	-0.700088	0.73654	9.922	1025.31	0.010508	0.721688	0.00581907	-1	158.726	324	4.7043	0.999997	0	2.16881	0.335814	22	64
2_H686	215	5	37.1781	5.26663	1.58403	-45.1712	-0.709216	0.373762	8.594	1025.51	0.0126096	0.727607	0.0068638	-1	158.726	324	5.72951	0.999966	0	2.0099	0.309688	22	64
2_H686	216	5	46.1672	5.27249	1.68491	-46.034	-0.719752	0.141225	7.266	1025.69	0.0126096	0.83205	0.00485344	-1	158.726	324	6.82219	0.999995	0	1.5843	0.320124	22	64
2_H686	217	5	53.1352	4.22561	1.69332	-43.7881	-0.691994	1.29783	6.01	1025.8	0.0021016	0.223607	0.00528891	-1	158.726	324	6.46239	0.999955	0	1.94667	0.332892	22	64
2_H686	218	5	60.4212	5.69924	1.78579	-37.9722	-0.61528	1.08112	5.034	1025.89	0.0063048	0.53033	0.00581907	-1	158.726	324	9.23545	0.999947	0	2.72389	0.32494	22	64
2_H686	219	5	67.2159	5.6758	1.92449	-37.6999	-0.611526	0.354549	4.028	1025.99	0.0126096	0.948683	0.00242672	-1	158.726	324	8.93589	0.999963	0	2.14964	0.32578	22	64
2_H686	220	5	75.5451	6.14064	2.01696	-38.654	-0.624615	0.420122	3.246	1026.08	0.0252192	0.914991	0.00642049	-1	158.726	324	7.88504	0.999998	0	1.8906	0.311679	22	64
2_H686	221	5	84.5332	6.12306	2.1935	-40.4722	-0.649078	0.379365	2.604	1026.22	0.0336256	0.977356	0.0042032	-1	158.726	324	7.60667	1	0	3.19078	0.291732	22	64
2_H686	222	5	93.8721	6.56153	2.26495	-41.2834	-0.659784	0.0953129	2.13	1026.33	0.0147112	0.848875	0.00528891	-1	158.726	324	7.75982	0.999999	0	2.52706	0.292767	22	64
2_H686	223	5	114.968	6	2.4583	-39.5076	-0.63618	0.335126	1.804	1026.67	0.0147112	0.661438	0.00963074	-1	158.726	324	6.78563	0.999963	0	3.0006	0.297623	22	64
2_H686	224	5	125.029	6.95605	2.597	-39.3198	-0.633648	0.247766	1.934	1026.83	0.021016	1	3.85E-09	-1	158.726	324	4.69264	0.999972	0	2.93423	0.268976	22	64
2_H686	225	5	156.384	-0.00586	2.00856	1.3527	0.0236068	0.0950733	3.114	1027.36	-0.0504384	0.948683	0.00970687	0	158.726	324	4.40238	0.999998	0	2.45008	0.295514	22	64
2_H686	226	5	156.26	-0.55274	1.74796	0.868197	0.0151523	0.562054	3.196	1027.36	-0.0336256	0.970143	0.00485344	0	158.726	324	3.94653	0.999999	0	2.2812	0.319896	22	64
2_H686	227	5	156.762	0.50879	1.64708	-0.963028	-0.0168072	0.332306	3.188	1027.37	-0.0147112	0.848875	0.00528891	0	158.726	324	2.87212	0.999887	0	3.26892	0.310298	22	64
2_H686	228	5	157.257	0.49707	1.53359	-1.46685	-0.0255985	0.573885	3.204	1027.38	-0.0126096	0.83205	0.00485344	0	158.726	324	1.70664	0.999992	0	2.3678	0.338129	22	64
2_H686	229	5	34.2351	1.69338	1.34025	-19.9984	-0.341993	0.372898	9.212	1025.43	-0.010508	0.606339	0.00795653	-1	44.7776	272	0.932637	0.999999	0	2.74721	0.157124	23	65
2_H686	230	5	37.1176	1.66115	1.21415	-21.1864	-0.361402	0.192018	8.248	1025.5	-0.0252192	0.87519	0.00804852	-1	44.7776	272	0.77032	0.999998	0	2.62147	0.0372404	23	65
2_H686	231	5	30.8489	3.24026	1.49577	-35.2759	-0.577515	0.631387	10.17	1025.34	-0.0063048	0.866025	0.0021016	-1	178.597	341	2.90908	0.99996	0	6.93032	0.242376	24	66
2_H686	232	5	35.7029	3.74319	1.4117	-34.552	-0.567153	0.265218	8.962	1025.46	-0.0357272	0.906103	0.00963074	-1	178.597	341	1.61708	0.999985	0	4.68132	0.264929	24	66
2_H686	233	5	40.5099	3.68166	1.24357	-34.3568	-0.564344	0.200149	7.914	1025.59	-0.0084064	0.377964	0.0118884	-1	178.597	341	0.707289	0.999994	0	5.77359	0.260482	24	66
2_H686	234	5	46.3824	3.68166	1.20995	-35.0875	-0.574827	0.33242	6.984	1025.69	-0.0042032	0.223607	0.0105778	-1	178.597	341	0.926895	0.999958	0	6.27921	0.155366	24	66
2_H686	235	5	51.459	3.69924	1.26879	-35.9661	-0.587307	0.261275	6.04	1025.78	0.0273208	0.901388	0.00757743	-1	178.597	341	-0.268804	0.999985	0	4.28783	0.185536	24	66
2_H686	236	5	57.1087	3.63771	1.4117	-36.5605	-0.595672	0.028976	5.188	1025.86	0.0063048	0.416025	0.00795653	-1	178.597	341	0.533614	1	0	4.89774	0.293721	24	66
2_H686	237	5	63.0226	4.13771	1.47895	-36.5926	-0.596121	0.172471	4.458	1025.95	0.0252192	0.83205	0.00970688	-1	178.597	341	1.1133	0.999943	0	3.45313	0.205567	24	66
2_H686	238	5	68.8405	3.13478	1.57142	-37.5488	-0.609438	0.194375	3.714	1026.01	0.0042032	0.377964	0.00594422	-1	178.597	341	4.40934	0.999854	0	4.22006	0.253578	24	66
2_H686	239	5	75.0544	4.63185	1.68071	-38.4688	-0.622089	0.318579	2.984	1026.08	0.0273208	0.991241	0.0021016	-1	178.597	341	5.95456	0.999999	0	7.16426	0.227791	24	66
2_H686	240	5	82.5232	4.09669	1.7984	-39.2025	-0.632064	0.141256	2.408	1026.18	0.0252192	0.948683	0.00485344	-1	178.597	341	5.81228	0.999985	0	5.08373	0.166432	24	66
2_H686	241	5	90.2381	6.08204	1.98334	-40.7494	-0.652752	0.598447	2.016	1026.29	0.0189144	0.959403	0.00321025	-1	178.597	341	4.73357	0.999996	0	6.54821	0.272481	24	66
2_H686	242	5	99.0383	5.54688	2.05479	-41.6593	-0.6647	0.217982	1.674	1026.39	-0.0021016	0.353553	0.00321025	-1	178.597	341	4.54955	0.999996	0	8.31275	0.217389	24	66
2_H686	243	5	23.7609	-2.62599	1.39069	22.9729	0.390296	0.280081	3.986	1024.79	-0.0021016	0.117851	0.0102239	1	178.597	341	-0.070858	1	0	8.16297	0.548888	24	66
2_H686	244	5	20.3669	-1.66994	1.32343	24.0613	0.407714	0.24827	4.648	1024.47	-0.0063048	0.53033	0.00581907	1	178.597	341	0.301578	0.999972	0	5.02775	0.429118	24	66
2_H686	245	5	17.1663	-2.23147	1.26459	27.2977	0.458614	1.15211	5.674	1023.71	0.0252192	0.914991	0.00642049	1	178.597	341	0.891015	0.999985	0	4.52272	0.446737	24	66
3_H761	1	5	11.2684	-0.223695	0.843623	1.50122	0.0261982	2.81462	13.08	1022.23	-0.062214	0.982683	0.006773	1	13.6839	114	7.74186	0.999962	0	23.3249	0.516736	2	68
3_H761	2	5	11.2042	0.0191739	0.677719	2.99505	0.0522496	0.577726	13.024	1022.23	0.0020738	0.117851	0.0100887	1	13.6839	114	6.90014	0.999991	0	15.6789	0.505017	2	68
3_H761	3	5	10.994	-0.5	0.640391	9.61244	0.166983	2.8414	13.04	1022.22	-0.0041476	0.353553	0.00633556	1	13.6839	114	5.27447	0.99995	0	25.6707	0.486697	2	68
3_H761	4	5	10.3081	0	0.528406	14.0288	0.24241	0.400278	13.018	1022.17	-0.0165904	0.707107	0.00957847	1	13.6839	114	3.7416	0.999988	0	30.1349	0.638753	2	68
3_H761	5	5	7.51023	0.0191739	1.54042	-12.5384	-0.217093	0.465994	13.484	1021.93	0.0062214	0.223607	0.0156568	NA	0	0	-0.166369	0.999951	0	18.1415	0.553357	1	67
3_H761	6	5	8.19361	0.525565	1.38281	-9.04691	-0.157243	1.05654	13.51	1022	-0.0165904	0.452911	0.0188552	NA	0	0	0.109187	1	0	16.2224	0.421302	1	67
3_H761	7	5	8.41662	0.487217	1.18787	-3.57355	-0.0623298	1.91755	13.474	1022.02	-0.062214	0.921443	0.0151449	NA	0	0	0.102484	0.999999	0	15.1584	0.466248	1	67
3_H761	8	5	8.37414	-0.5	0.984642	3.32765	0.0580458	1.63291	13.384	1022.02	-0.0145166	0.398862	0.0192689	NA	0	0	-0.0162461	0.999995	0	10.312	0.446583	1	67
3_H761	9	5	7.77925	-0.487217	1.03027	10.9089	0.189248	1.74906	13.376	1021.96	0	0	0.0101595	NA	0	0	-0.452373	0.999997	0	11.8063	0.445807	1	67
3_H761	10	5	6.48053	-1	0.893394	15.9077	0.274089	1.52047	13.374	1021.83	-0.051845	0.848555	0.0186642	NA	0	0	-0.693105	0.999998	0	12.0377	0.405425	1	67
3_H761	11	5	7.4885	0	0.677719	10.7023	0.185706	2.44766	13.518	1021.93	-0.0186642	0.686244	0.0114216	NA	0	0	-0.945786	0.999981	0	25.2561	0.569433	1	67
3_H761	12	5	7.30511	-0.480826	0.681867	17.4045	0.299115	1.67644	13.492	1021.91	0.0145166	0.7298	0.00785128	NA	0	0	-0.365209	0.99997	0	10.4351	0.632058	1	67
3_H761	13	5	6.31023	-0.480826	0.673572	23.5377	0.399352	1.83879	13.484	1021.81	-0.0373284	0.676481	0.0234624	NA	0	0	0.461241	0.999672	0	15.0967	0.656898	1	67
3_H761	14	5	19.4722	0.544739	0.387387	3.98168	0.0694375	2.06772	12.92	1024.33	0.020738	0.870388	0.006773	0	20.703	302	-0.290619	0.99996	0	12.3369	0.676182	3	69
3_H761	15	5	19.968	0.0830869	0.449601	10.1121	0.175575	1.54839	12.77	1024.41	0.0186642	0.729996	0.0100887	0	20.703	302	-0.0290894	0.999981	0	9.47684	0.78472	3	69
3_H761	16	5	19.547	-0.372174	0.441306	14.7015	0.253783	0.58585	12.49	1024.35	-0.0145166	0.7	0.0085505	0	20.703	302	-0.0296647	0.999977	0	9.20882	0.877597	3	69
3_H761	17	5	19.5886	0.678956	0.358354	16.6292	0.286177	0.403488	12.112	1024.35	NA	NA	0	0	20.703	302	-0.107883	0.999986	0	17.9892	0.80994	3	69
3_H761	18	5	20.2752	0.0703043	0.358354	17.6883	0.303839	0.172337	11.82	1024.46	0.0228118	0.92967	0.00521895	0	20.703	302	0.310534	0.999992	0	9.47313	0.679277	3	69
3_H761	19	5	20.4133	-0.372174	0.39983	18.0983	0.310648	0.303677	11.604	1024.48	NA	NA	0	1	20.703	302	-0.0929977	0.999993	0	7.64413	0.718936	3	69
3_H761	20	5	20.2667	-0.391348	0.441306	18.6952	0.320533	0.178935	11.364	1024.46	0.0020738	0.158114	0.00747719	1	20.703	302	-0.591523	0.999996	0	11.1085	0.642677	3	69
3_H761	21	5	19.7604	-0.789087	0.41642	19.9463	0.34114	0.795398	11.084	1024.38	-0.0165904	0.970143	0.00239462	1	20.703	302	0.0499857	0.999999	0	5.84173	0.719158	3	69
3_H761	22	5	19.8981	0.621435	0.365267	21.4458	0.365621	0.137389	10.736	1024.4	NA	NA	0	1	20.703	302	0.189022	0.999997	0	8.94374	0.62664	3	69
3_H761	23	5	20.063	0.0830869	0.379092	21.8437	0.372076	0.0122907	10.478	1024.43	NA	NA	0	1	20.703	302	0.68943	0.999998	0	8.45647	0.794023	3	69
3_H761	24	5	19.7087	-0.429696	1.06345	22.3574	0.380383	0.204288	10.25	1024.37	NA	NA	0	1	20.703	302	0.14725	0.999979	0	10.6896	0.745209	3	69
3_H761	25	5	19.2762	0.115043	NA	22.1955	0.377768	0.123459	9.988	1024.29	NA	NA	0	1	20.703	302	-0.391572	0.999999	0	11.9056	0.876323	3	69
3_H761	26	5	19.0705	0.166174	NA	22.1687	0.377336	0.0351368	9.702	1024.24	NA	NA	0	1	20.703	302	-0.17362	1	0	9.07736	0.826444	3	69
3_H761	27	5	19.1891	0.108652	NA	22.4936	0.38258	0.0830125	9.432	1024.27	NA	NA	0	1	20.703	302	-0.551944	0.999996	0	9.44107	0.847942	3	69
3_H761	28	5	19.2335	0.583087	NA	22.8702	0.388645	0.0841427	9.206	1024.28	NA	NA	0	1	20.703	302	-0.481111	0.999995	0	10.5258	0.96761	3	69
3_H761	29	5	18.9422	-0.436087	NA	22.2024	0.37788	0.179775	9.036	1024.21	NA	NA	0	1	20.703	302	-0.256816	0.999999	0	12.8896	0.765543	3	69
3_H761	30	5	18.6764	-0.404131	NA	22.152	0.377066	0.0964581	8.826	1024.14	NA	NA	0	1	20.703	302	-0.661661	0.999998	0	11.3236	0.840248	3	69
3_H761	31	5	18.4531	0.0894782	NA	21.9439	0.373698	0.0776673	8.706	1024.09	NA	NA	0	1	20.703	302	-0.174137	0.999986	0	11.1776	1.04531	3	69
3_H761	32	5	18.595	0.063913	NA	22.2565	0.378753	0.0614241	8.484	1024.12	NA	NA	0	1	20.703	302	-0.0838885	0.999994	0	13.8193	1.11114	3	69
3_H761	33	5	18.6461	-0.647	NA	22.4796	0.382355	0.0435071	8.404	1024.13	NA	NA	0	1	20.703	302	-0.409707	0.999999	0	18.1728	0.881545	3	69
3_H761	34	5	18.5445	-0.416913	NA	22.281	0.379149	0.146583	8.25	1024.11	NA	NA	0	1	20.703	302	-0.930903	0.99999	0	14.7762	0.755803	3	69
3_H761	35	5	18.3148	0.0447391	NA	21.9811	0.3743	0.0466907	8.14	1024.05	NA	NA	0	1	20.703	302	-1.4693	0.999997	0	8.22577	0.770608	3	69
3_H761	36	5	18.2698	0.544739	NA	22.1791	0.377503	0.025138	8.054	1024.04	NA	NA	0	1	20.703	302	-0.791603	0.999996	0	11.9273	0.496355	3	69
3_H761	37	5	18.1248	0.525565	NA	21.8783	0.372636	0.1381	7.968	1023.99	NA	NA	0	1	20.703	302	-0.392418	0.999999	0	8.08726	0.671527	3	69
3_H761	38	5	18.1209	0.0255652	NA	22.3005	0.379463	0.231611	7.974	1023.99	NA	NA	0	1	20.703	302	-0.22501	1	0	7.91955	0.66384	3	69
3_H761	39	5	18.1989	-0.455261	NA	22.4428	0.381762	0.0342489	7.852	1024.02	NA	NA	0	1	20.703	302	-0.881606	0.999957	0	6.72775	0.175473	3	69
3_H761	40	5	18.0308	0.0511304	NA	22.2589	0.378792	0.0855571	7.802	1023.97	NA	NA	0	1	20.703	302	-1.95729	0.999997	0	5.83057	0.440156	3	69
3_H761	41	5	17.85	0.0255652	NA	21.8209	0.371706	0.181765	7.772	1023.92	NA	NA	0	1	20.703	302	-1.58349	1	0	4.17035	0.440449	3	69
3_H761	42	5	17.882	0.0127826	NA	21.3114	0.363436	0.0759414	7.722	1023.92	NA	NA	0	1	20.703	302	-1.65228	1	0	7.42091	0.582138	3	69
3_H761	43	5	17.8922	0.0127826	NA	21.2071	0.36174	0.0938793	7.706	1023.93	NA	NA	0	1	20.703	302	-1.15457	0.999991	0	9.35844	0.555673	3	69
3_H761	44	5	17.6114	0.0191739	NA	21.7402	0.370399	0.154075	7.676	1023.85	NA	NA	0	1	20.703	302	-0.616571	0.999999	0	11.3666	0.450755	3	69
3_H761	45	5	17.5909	-0.5	NA	22.5797	0.383968	0.260258	7.708	1023.84	NA	NA	0	1	20.703	302	-0.197227	0.999996	0	8.61379	0.388151	3	69
3_H761	46	5	17.6382	0.0063913	NA	23.5688	0.39985	0.272896	7.634	1023.85	NA	NA	0	1	20.703	302	0.489357	0.999996	0	8.07851	0.555408	3	69
3_H761	47	5	17.4484	0	NA	24.5494	0.415477	0.239006	7.618	1023.8	NA	NA	0	1	20.703	302	0.473818	0.999996	0	6.40839	0.434134	3	69
3_H761	48	5	17.2484	0.0191739	NA	25.4525	0.429762	0.256818	7.618	1023.74	NA	NA	0	1	20.703	302	-0.0129006	0.999999	0	7.29659	0.553265	3	69
3_H761	49	5	17.0497	0	NA	26.46	0.445573	0.282623	7.616	1023.67	NA	NA	0	1	20.703	302	0.030867	0.999998	0	9.63956	0.423043	3	69
3_H761	50	5	16.7229	-0.314652	NA	27.6268	0.463711	0.259135	7.658	1023.57	NA	NA	0	1	20.703	302	0.454115	0.999997	0	9.12456	0.85793	3	69
3_H761	51	5	16.4561	-0.5	NA	28.8876	0.483093	0.336586	7.606	1023.49	NA	NA	0	1	20.703	302	1.34943	0.999984	0	8.71278	0.998151	3	69
3_H761	52	5	15.8293	-0.5	NA	29.9253	0.498871	0.458608	7.648	1023.29	NA	NA	0	1	20.703	302	2.71442	0.999974	0	11.826	0.996488	3	69
3_H761	53	5	12.0008	-1.65978	NA	45.5398	0.713737	1.55658	8.162	1022.33	NA	NA	0	1	20.703	302	3.9907	0.99982	0	8.51642	0.826462	3	69
3_H761	54	5	8.23933	1.01917	0.636243	-12.2716	-0.212546	1.37769	12.952	1022	-0.0497712	0.887066	0.0149544	-1	11.2094	127	-3.92399	0.999984	0	3.01862	0.497789	4	70
3_H761	55	5	9.80295	0.710913	0.586472	-6.84708	-0.11922	1.61853	12.888	1022.14	0.0248856	0.948683	0.00478924	-1	11.2094	127	-3.13271	0.999999	0	4.6023	0.547523	4	70
3_H761	56	5	10.5372	0.0703043	0.702605	-3.47955	-0.0606923	0.335692	12.806	1022.19	0.020738	0.762493	0.0101595	-1	11.2094	127	-2.76298	0.999999	0	3.36482	0.520263	4	70
3_H761	57	5	10.9215	-0.436087	0.72749	-0.569515	-0.00993976	1.1047	12.674	1022.21	-0.0165904	0.707107	0.00957847	-1	11.2094	127	-2.29358	0.99997	0	3.49863	0.459671	4	70
3_H761	58	5	10.7225	0.544739	0.698457	2.95299	0.0515165	0.560158	12.516	1022.2	-0.010369	0.693375	0.0062214	0	11.2094	127	-1.65956	0.999997	0	5.10003	0.492039	4	70
3_H761	59	5	10.8762	-0.968044	0.648686	4.08707	0.0712724	0.18258	12.432	1022.21	-0.0228118	0.74162	0.0119131	1	11.2094	127	-2.06962	1	0	4.84265	0.532141	4	70
3_H761	60	5	10.8002	0.0766956	0.632096	5.03975	0.0878469	0.301266	12.264	1022.2	0.0145166	0.848875	0.00521895	1	11.2094	127	-1.71366	0.99999	0	6.00696	0.493697	4	70
3_H761	61	5	10.3705	0.0447391	0.619653	5.45942	0.0951408	0.0111594	12.178	1022.17	-0.0041476	0.353553	0.00633556	1	11.2094	127	-0.885522	0.999998	0	6.13113	0.591545	4	70
3_H761	62	5	10.3165	0.0255652	0.549144	5.35636	0.09335	0.0462947	12.106	1022.17	-0.0394022	0.9184	0.0098004	1	11.2094	127	-0.999858	0.999999	0	3.78122	0.483235	4	70
3_H761	63	5	10.2638	-0.468044	0.495225	5.50355	0.0959074	0.0574417	12.032	1022.17	0.010369	0.343401	0.016373	1	11.2094	127	-0.300979	0.999985	0	6.6942	0.440008	4	70
3_H761	64	5	10.1408	0.0191739	0.499372	4.89229	0.0852829	0.146975	12.068	1022.16	-0.0062214	0.566947	0.00521895	1	11.2094	127	0.429019	0.999998	0	5.16215	0.47606	4	70
3_H761	65	5	9.72703	-0.524087	0.495225	4.74574	0.0827341	0.0487774	11.974	1022.13	-0.0290332	0.961524	0.00478924	1	11.2094	127	0.598662	0.999998	0	5.80108	0.546603	4	70
3_H761	66	5	9.48957	0.0063913	0.437158	4.64189	0.0809277	0.0991613	11.954	1022.12	-0.0020738	0.121268	0.0098004	1	11.2094	127	0.134496	0.999999	0	4.62321	0.504392	4	70
3_H761	67	5	9.50747	0.0127826	0.368723	5.22817	0.0911222	0.173098	11.926	1022.12	NA	NA	0	1	11.2094	127	0.641715	0.999984	0	3.60954	0.428634	4	70
3_H761	68	5	9.6113	0	0.389461	5.98271	0.104228	0.379452	11.92	1022.12	NA	NA	0	1	11.2094	127	1.41699	0.999998	0	5.589	0.438479	4	70
3_H761	69	5	9.4177	0	0.403978	7.28882	0.126871	0.102225	11.91	1022.11	0.0145166	0.848875	0.00521895	1	11.2094	127	2.07215	0.99996	0	3.5707	0.443338	4	70
3_H761	70	5	1.24759	0.480826	1.27912	-37.2497	-0.60529	1.9011	13.252	NA	0.0373284	0.811503	0.0155189	NA	0	0	1.76623	0.998102	0	4.13341	0.557994	1	67
3_H761	71	5	8.52842	1.01278	0.69431	-2.14747	-0.0374717	4.55492	13.282	1022.03	-0.0352546	0.863044	0.0119131	NA	0	0	6.69351	0.999837	0	5.40251	0.59702	1	67
3_H761	72	5	8.63353	-0.5	0.569882	7.44221	0.129526	0.488837	13.274	1022.04	-0.0435498	0.866025	0.0145166	NA	0	0	4.31533	0.99997	0	3.4524	0.644606	1	67
3_H761	73	5	8.61947	0.327435	0.433011	8.91356	0.154944	1.46629	13.296	1022.04	0.0145166	0.505181	0.0143177	NA	0	0	4.15166	0.999894	0	3.76748	0.518559	1	67
3_H761	74	5	8.46804	0.0191739	0.470339	14.5651	0.251481	1.10305	13.22	1022.02	0.0145166	0.7298	0.00785128	NA	0	0	5.86915	0.999995	0	3.97697	0.57102	1	67
3_H761	75	5	1.1645	0.487217	0.316878	16.9575	0.291663	0.615855	13.382	NA	NA	NA	0	NA	0	0	-4.98132	0.999255	0	3.60083	0.537859	1	67
3_H761	76	5	0.813374	0.0191739	0.316878	4.51777	0.0787683	0.506161	13.462	NA	NA	NA	0	NA	0	0	0.430985	0.999922	0	4.85721	0.623103	1	67
3_H761	77	5	7.39361	1	0.491077	-4.30165	-0.0750074	1.67079	13.55	1021.92	0.0186642	0.383065	0.0259846	NA	0	0	1.64941	0.999977	0	2.66985	0.621183	1	67
3_H761	78	5	8.3	-0.493609	0.482782	0.928519	0.016205	0.950477	13.54	1022.01	0.0269594	0.750555	0.0137038	NA	0	0	1.12134	0.999869	0	1.97924	0.640749	1	67
3_H761	79	5	8.60128	0.0255652	0.470339	4.65282	0.0811177	0.747337	13.538	1022.04	-0.010369	0.246332	0.0235538	NA	0	0	-0.10945	0.999993	0	1.7665	0.651174	1	67
3_H761	80	5	8.81278	0.0063913	0.412273	5.82996	0.101577	0.183456	13.52	1022.06	0.0062214	0.866025	0.0020738	NA	0	0	-0.78352	0.999955	0	2.24905	0.617388	1	67
3_H761	81	5	8.93579	0.519174	0.374944	6.24465	0.108774	0.211059	13.484	1022.07	-0.0082952	0.485071	0.00863392	NA	0	0	-1.50093	0.999997	0	2.8091	0.623274	1	67
3_H761	82	5	9.05241	0	0.337616	7.54895	0.131373	0.412921	13.458	1022.08	NA	NA	0	NA	0	0	-1.38462	0.999999	0	2.51118	0.605313	1	67
3_H761	83	5	9.07158	0.0063913	0.337616	9.62684	0.167231	0.522147	13.428	1022.08	NA	NA	0	NA	0	0	-0.935557	0.999998	0	1.59036	0.604747	1	67
3_H761	84	5	9.38309	0.512783	NA	11.0793	0.192168	0.374041	13.41	1022.11	NA	NA	0	NA	0	0	-0.837378	1	0	1.14466	0.584068	1	67
3_H761	85	5	9.3061	0	NA	12.1073	0.209743	0.164916	13.374	1022.1	NA	NA	0	NA	0	0	-1.25099	0.999991	0	2.45134	0.628116	1	67
3_H761	86	5	9.2291	0.519174	NA	12.7461	0.22063	0.131364	13.338	1022.09	NA	NA	0	NA	0	0	-1.79035	0.999997	0	3.12391	0.624084	1	67
3_H761	87	5	9.15595	0.0191739	NA	12.8955	0.223174	0.0124053	13.296	1022.09	NA	NA	0	NA	0	0	-1.30653	0.999999	0	2.92941	0.568862	1	67
3_H761	88	5	9.27257	0.0319565	NA	12.7849	0.221291	0.156734	13.27	1022.1	NA	NA	0	NA	0	0	-1.8558	0.999994	0	4.03567	0.56974	1	67
3_H761	89	5	9.19685	0.0127826	NA	13.2284	0.228834	0.627168	13.232	1022.09	NA	NA	0	NA	0	0	-2.07159	1	0	2.7109	0.612609	1	67
3_H761	90	5	9.12114	-0.5	NA	14.2703	0.246497	0.333593	13.194	1022.08	NA	NA	0	NA	0	0	-2.77952	0.999986	0	2.15579	0.628959	1	67
3_H761	91	5	9.04287	-0.461652	NA	13.0019	0.224983	0.275554	13.16	1022.08	NA	NA	0	NA	0	0	-3.2576	0.999999	0	1.99382	0.619951	1	67
3_H761	92	5	8.65565	0.0191739	NA	11.8827	0.205909	0.268161	13.14	1022.04	NA	NA	0	NA	0	0	-3.32909	0.999999	0	4.9729	0.552196	1	67
3_H761	93	5	8.27355	0.0063913	NA	11.2667	0.195376	0.0638271	13.112	1022.01	NA	NA	0	NA	0	0	-3.44156	0.999997	0	2.54018	0.607344	1	67
3_H761	94	5	8.3467	0.0191739	NA	11.0162	0.191086	0.0412328	13.154	1022.01	NA	NA	0	NA	0	0	-3.66173	0.999999	0	1.89074	0.584372	1	67
3_H761	95	5	8.2055	0.0127826	NA	10.6919	0.185528	0.145715	13.062	1022	NA	NA	0	NA	0	0	-3.40921	1	0	1.72162	0.568449	1	67
3_H761	96	5	8.07994	-0.474435	NA	10.2918	0.178662	0.144832	13.102	1021.99	NA	NA	0	NA	0	0	-2.99267	0.99999	0	3.32752	0.576544	1	67
3_H761	97	5	8.03618	-0.468044	NA	9.77067	0.169705	0.109729	13.014	1021.98	NA	NA	0	NA	0	0	-2.69435	0.999999	0	1.7228	0.614169	1	67
3_H761	98	5	7.55408	0.0191739	NA	9.34752	0.162422	0.0396021	12.986	1021.93	NA	NA	0	NA	0	0	-2.34414	0.999998	0	2.60088	0.593023	1	67
3_H761	99	5	7.66175	0.0063913	NA	9.64605	0.167561	0.121993	12.974	1021.94	NA	NA	0	NA	0	0	-2.70531	1	0	1.02155	0.613833	1	67
3_H761	100	5	7.76558	0.519174	NA	9.47576	0.16463	0.328305	12.968	1021.95	NA	NA	0	NA	0	0	-2.7776	0.999999	0	2.48688	0.614819	1	67
3_H761	101	5	7.37964	0	NA	8.05622	0.140145	0.376019	12.946	1021.92	NA	NA	0	NA	0	0	-2.56772	0.999998	0	1.67328	0.602674	1	67
3_H761	102	5	7.28731	0.0063913	NA	6.50545	0.113298	0.411078	12.934	1021.91	NA	NA	0	NA	0	0	-2.75044	0.999993	0	2.02927	0.579785	1	67
3_H761	103	5	6.8937	-0.0127826	NA	4.70987	0.0821102	0.341227	12.924	1021.87	NA	NA	0	NA	0	0	-3.49229	0.999998	0	1.75387	0.613632	1	67
3_H761	104	5	6.99882	0.493609	0.337616	4.83452	0.0842782	0.0803679	12.916	1021.88	NA	NA	0	NA	0	0	-3.13941	0.999998	0	1.56756	0.611557	1	67
3_H761	105	5	7.10393	-0.480826	NA	5.2106	0.0908169	0.462999	12.908	1021.89	NA	NA	0	NA	0	0	-3.00236	1	0	1.30559	0.594111	1	67
3_H761	106	5	6.90393	0	NA	6.06319	0.105625	0.086521	12.908	1021.87	NA	NA	0	NA	0	0	-2.62135	0.999992	0	2.1565	0.559946	1	67
3_H761	107	5	7.06814	-0.327435	NA	6.4516	0.112364	0.25729	12.964	1021.88	NA	NA	0	NA	0	0	-2.46158	0.999989	0	1.85409	0.577104	1	67
3_H761	108	5	6.99882	0.5	NA	7.4861	0.130286	0.282592	12.916	1021.88	NA	NA	0	NA	0	0	-3.13916	1	0	2.66571	0.565984	1	67
3_H761	109	5	7.06942	0.5	NA	7.86194	0.136787	0.0378718	12.962	1021.88	NA	NA	0	NA	0	0	-2.8902	0.999989	0	2.30543	0.527361	1	67
3_H761	110	5	6.90393	0	NA	8.62956	0.150045	0.235575	12.908	1021.87	NA	NA	0	NA	0	0	-2.23939	1	0	1.81499	0.576409	1	67
3_H761	111	5	6.90521	0	NA	8.37629	0.145674	0.176413	12.906	1021.87	NA	NA	0	NA	0	0	-2.3226	0.999998	0	1.26684	0.546181	1	67
3_H761	112	5	7.01032	0.0127826	NA	8.72477	0.151688	0.255015	12.898	1021.88	NA	NA	0	NA	0	0	-2.73875	0.999995	0	2.6458	0.556375	1	67
3_H761	113	5	7.11032	-0.487217	NA	8.80807	0.153125	0.210322	12.898	1021.89	NA	NA	0	NA	0	0	-2.17753	0.999998	0	2.16828	0.570812	1	67
3_H761	114	5	6.90776	0	NA	7.91207	0.137653	0.323287	12.902	1021.87	NA	NA	0	NA	0	0	-2.41701	0.999999	0	2.29624	0.556902	1	67
3_H761	115	5	7.00776	0.0127826	NA	7.02865	0.122366	0.161223	12.902	1021.88	NA	NA	0	NA	0	0	-3.09124	0.999996	0	1.89956	0.565813	1	67
3_H761	116	5	6.97197	0.493609	NA	8.01813	0.139487	0.264158	12.958	1021.87	NA	NA	0	NA	0	0	-2.85289	0.999998	0	1.5574	0.577299	1	67
3_H761	117	5	7.10393	0.487217	NA	9.66634	0.16791	0.411865	12.908	1021.89	NA	NA	0	NA	0	0	-2.73145	0.999999	0	1.53961	0.572458	1	67
3_H761	118	5	7.00521	0	NA	10.9774	0.190422	0.520012	12.906	1021.88	NA	NA	0	NA	0	0	-2.12015	0.999989	0	2.00422	0.595013	1	67
3_H761	119	5	7.50904	0.480826	NA	13.0564	0.22591	0.529254	12.9	1021.93	NA	NA	0	NA	0	0	-1.42165	0.999999	0	2.99413	0.602498	1	67
3_H761	120	5	7.40521	0	NA	15.603	0.26897	0.778122	12.906	1021.92	NA	NA	0	NA	0	0	-1.25114	0.999999	0	2.47365	0.597103	1	67
3_H761	121	5	7.80904	0	NA	18.6703	0.320122	0.844877	12.9	1021.96	NA	NA	0	NA	0	0	-1.03938	1	0	1.16525	0.565348	1	67
3_H761	122	5	8.00521	0.487217	NA	22.3201	0.379781	1.06144	12.906	1021.98	NA	NA	0	NA	0	0	-0.97847	0.999998	0	1.0168	0.582433	1	67
3_H761	123	5	8.20393	0.493609	NA	26.412	0.444822	1.39163	12.908	1022	NA	NA	0	NA	0	0	-1.21221	0.999999	0	1.49589	0.615789	1	67
3_H761	124	5	8.40649	-0.0063913	NA	30.7965	0.511991	0.942446	12.904	1022.02	NA	NA	0	NA	0	0	-0.957071	0.999991	0	3.15843	0.579207	1	67
3_H761	125	5	7.64995	-1.49361	0.50352	45.6911	0.715584	1.20131	12.836	1021.94	0.010369	0.645497	0.00708338	NA	0	0	12.7969	0.999724	0	12.8684	0.790959	1	67
3_H761	126	5	5.86529	-1.98722	0.6238	38.1602	0.617862	2.72029	12.812	1021.76	0.0165904	0.707107	0.00957847	NA	0	0	8.68195	0.99986	0	19.1001	0.51203	1	67
3_H761	127	5	4.56804	1.51917	0.6238	-8.38538	-0.145831	1.4007	13.55	1021.58	-0.082952	0.871214	0.026986	NA	0	0	-2.95048	0.999994	0	23.1193	0.242577	1	67
3_H761	128	5	5.66165	0.5	0.598915	-2.10668	-0.0367602	1.76456	13.56	1021.74	-0.031107	0.799503	0.013493	NA	0	0	-2.81087	0.999991	0	20.163	0.252084	1	67
3_H761	129	5	6.36804	1.01917	0.462044	2.20568	0.0384868	1.0079	13.55	1021.81	-0.020738	1	3.85E-09	NA	0	0	-2.5747	0.999992	0	18.6829	0.302885	1	67
3_H761	130	5	6.98338	0	0.358354	5.45898	0.0951332	0.699156	13.526	1021.88	NA	NA	0	NA	0	0	-2.71471	0.999993	0	20.3043	0.498902	1	67
3_H761	131	5	7.39361	0.512783	0.337616	7.52934	0.131034	0.434339	13.51	1021.92	NA	NA	0	NA	0	0	-2.86083	0.999981	0	16.8595	0.680105	1	67
3_H761	132	5	7.4	0.519174	0.420568	9.45327	0.164243	0.61495	13.5	1021.92	-0.0124428	0.547723	0.0109735	NA	0	0	-1.28871	0.999984	0	14.9357	0.532396	1	67
3_H761	133	5	7.92557	0.519174	0.379092	12.3659	0.214154	0.929275	13.46	1021.97	-0.0124428	0.948683	0.00239462	NA	0	0	-0.691471	0.999992	0	10.7	0.6062	1	67
3_H761	134	5	8.06136	0.0447391	0.39983	15.4847	0.26698	0.661769	13.428	1021.98	NA	NA	0	NA	0	0	0.220546	0.999995	0	8.04072	0.496059	1	67
3_H761	135	5	8.19076	0.0127826	0.345911	17.412	0.29924	0.147231	13.398	1022	-0.0124428	0.707107	0.00718385	NA	0	0	0.14701	0.999996	0	7.12585	0.349003	1	67
3_H761	136	5	7.9703	0	NA	17.9307	0.307866	0.223283	13.43	1021.98	NA	NA	0	NA	0	0	-0.205488	0.999992	0	9.96037	0.41915	1	67
3_H761	137	5	0.992035	-0.0255652	0.955608	-34.3892	-0.564811	1.89676	13.396	NA	-0.0394022	0.86009	0.013493	NA	0	0	-1.03927	0.999385	0	4.16937	0.784877	1	67
3_H761	138	5	8.49872	2.53835	0.433011	-16.2856	-0.280425	2.70835	13.542	1022.03	0.0062214	0.416025	0.00785128	-1	11.6455	351	-5.19891	0.999447	0	5.07264	0.927242	5	71
3_H761	139	5	9.92527	1.06391	0.478634	-6.30063	-0.109745	2.40829	13.344	1022.14	0.0062214	0.433013	0.00747719	-1	11.6455	351	-2.85314	0.999996	0	8.70317	0.904372	5	71
3_H761	140	5	10.7326	-0.923304	0.441306	2.273	0.039661	1.51747	13.176	1022.2	-0.0082952	0.632456	0.00586559	0	11.6455	351	-2.53127	0.999997	0	12.1799	0.805869	5	71
3_H761	141	5	10.7323	0.0511304	0.387387	6.15891	0.107286	0.706124	13.02	1022.2	-0.0062214	0.866025	0.0020738	0	11.6455	351	-2.8845	0.999985	0	14.2451	0.833886	5	71
3_H761	142	5	10.6796	-0.468044	0.437158	6.56229	0.114283	0.251235	12.946	1022.19	0.0041476	0.213201	0.0109735	0	11.6455	351	-3.14744	0.999982	0	6.92029	0.941554	5	71
3_H761	143	5	10.5282	-0.455261	0.408125	6.14849	0.107106	0.0872824	12.87	1022.18	-0.0082952	0.707107	0.00478924	0	11.6455	351	-2.2487	0.999999	0	9.08697	0.987514	5	71
3_H761	144	5	10.8525	-0.634217	0.437158	6.8674	0.119572	0.443558	12.832	1022.21	-0.0124428	0.727607	0.006773	0	11.6455	351	-2.06159	0.999982	0	9.30678	0.943502	5	71
3_H761	145	5	11.0458	0.0383478	0.347985	8.4479	0.14691	0.760415	12.686	1022.22	NA	NA	0	0	11.6455	351	-1.06448	0.999996	0	4.62302	1.00647	5	71
3_H761	146	5	10.9918	0.0255652	0.35317	6.95583	0.121104	1.85006	12.614	1022.21	NA	NA	0	0	11.6455	351	-1.31131	0.999991	0	4.18998	0.896235	5	71
3_H761	147	5	11.2289	0.531957	0.327247	7.526	0.130976	1.51239	12.556	1022.23	NA	NA	0	1	11.6455	351	1.47774	0.999807	0	11.9744	0.868974	5	71
3_H761	148	5	11.166	0.0127826	0.332431	6.58644	0.114702	0.630866	12.498	1022.23	NA	NA	0	1	11.6455	351	-1.48078	0.999356	0	6.15244	0.991868	5	71
3_H761	149	5	11.1005	0.0383478	0.337616	6.9055	0.120232	0.199592	12.444	1022.22	NA	NA	0	1	11.6455	351	-3.9624	0.999922	0	9.69211	0.894937	5	71
3_H761	150	5	10.8171	-0.5	NA	11.757	0.203762	1.65813	12.418	1022.2	NA	NA	0	1	11.6455	351	-0.433304	0.999856	0	13.5456	1.01211	5	71
3_H761	151	5	10.235	0.0127826	NA	12.4613	0.21578	0.45482	12.39	1022.16	NA	NA	0	1	11.6455	351	0.823566	0.999998	0	6.03891	1.05262	5	71
3_H761	152	5	10.1516	0	0.316878	11.7085	0.202932	0.10916	12.364	1022.16	NA	NA	0	1	11.6455	351	0.0526342	0.999983	0	4.0072	1.03911	5	71
3_H761	153	5	10.1657	-0.487217	0.337616	11.2358	0.194847	0.373802	12.342	1022.16	NA	NA	0	1	11.6455	351	-0.503145	0.999998	0	4.15581	1.01517	5	71
3_H761	154	5	10.0874	0.0191739	0.327247	8.06707	0.140332	0.955511	12.308	1022.16	NA	NA	0	1	11.6455	351	-0.447699	0.999995	0	6.19532	0.99751	5	71
3_H761	155	5	9.99508	-0.493609	NA	7.80505	0.135803	0.609603	12.296	1022.15	NA	NA	0	1	11.6455	351	-0.861417	1	0	5.57617	0.938973	5	71
3_H761	156	5	9.80403	0.0063913	NA	9.9901	0.173478	0.5416	12.282	1022.14	NA	NA	0	1	11.6455	351	-1.35917	0.99998	0	8.24075	1.04905	5	71
3_H761	157	5	9.71809	-0.5	NA	10.4031	0.180572	0.157677	12.26	1022.13	NA	NA	0	1	11.6455	351	-1.92108	0.999982	0	6.54173	1.08847	5	71
3_H761	158	5	9.52831	-0.480826	NA	12.3781	0.214362	0.459461	12.244	1022.12	NA	NA	0	1	11.6455	351	-0.847462	0.999997	0	3.82599	1.05955	5	71
3_H761	159	5	9.4347	-0.512783	NA	12.876	0.222842	0.556439	12.234	1022.11	NA	NA	0	1	11.6455	351	-1.11346	0.999999	0	6.08785	1.00583	5	71
3_H761	160	5	9.53726	-0.5	NA	14.6375	0.252702	0.136274	12.23	1022.12	NA	NA	0	1	11.6455	351	-1.07132	0.999996	0	4.65438	1.07753	5	71
3_H761	161	5	9.34493	0	NA	14.9012	0.257153	0.0405434	12.218	1022.1	NA	NA	0	1	11.6455	351	0.0789914	0.999976	0	3.2642	1.04343	5	71
3_H761	162	5	8.95132	0.0127826	0.337616	14.4603	0.249709	0.239907	12.208	1022.07	NA	NA	0	1	11.6455	351	1.30313	0.999989	0	5.17105	1.11302	5	71
3_H761	163	5	9.05516	-0.519174	NA	13.3272	0.230511	0.157138	12.202	1022.08	NA	NA	0	1	11.6455	351	1.80458	0.999996	0	5.95803	1.00798	5	71
3_H761	164	5	8.65899	-0.487217	NA	13.0731	0.226194	0.25043	12.196	1022.04	NA	NA	0	1	11.6455	351	1.24207	0.999948	0	8.78888	1.12929	5	71
3_H761	165	5	8.55132	-0.0127826	NA	12.5589	0.217443	0.0507289	12.208	1022.03	NA	NA	0	1	11.6455	351	1.91134	0.999922	0	7.79047	1.01081	5	71
3_H761	166	5	8.35132	-0.0127826	NA	12.0091	0.208068	0.0705625	12.208	1022.01	NA	NA	0	1	11.6455	351	1.96271	0.999985	0	5.08532	0.982282	5	71
3_H761	167	5	8.40403	0.5	NA	11.4094	0.197817	0.456357	12.282	1022.02	NA	NA	0	1	11.6455	351	2.07916	0.999959	0	5.68573	1.02131	5	71
3_H761	168	5	8.43854	0.493609	NA	10.8008	0.187395	0.0555314	12.228	1022.02	NA	NA	0	1	11.6455	351	2.39098	0.999957	0	7.20623	1.09116	5	71
3_H761	169	5	8.53726	0	NA	10.0452	0.174425	0.249183	12.23	1022.03	NA	NA	0	1	11.6455	351	2.56267	0.99999	0	3.57088	1.03572	5	71
3_H761	170	5	8.22831	-0.5	NA	9.10162	0.158186	0.230789	12.244	1022	NA	NA	0	1	11.6455	351	3.35852	0.999993	0	4.59765	0.976787	5	71
3_H761	171	5	8.0232	-0.0063913	NA	8.18763	0.142415	0.229873	12.252	1021.98	NA	NA	0	1	11.6455	351	3.62142	0.999936	0	5.07766	0.946603	5	71
3_H761	172	5	7.91553	-0.5	NA	8.05233	0.140077	0.0563902	12.264	1021.97	NA	NA	0	1	11.6455	351	1.30526	0.999973	0	4.72067	0.78414	5	71
3_H761	173	5	8.30403	-0.0063913	NA	7.80027	0.13572	0.15562	12.282	1022.01	NA	NA	0	1	11.6455	351	-0.0871382	0.999988	0	6.43209	0.836139	5	71
3_H761	174	5	8.1938	0.493609	NA	8.35647	0.145331	0.132739	12.298	1022	NA	NA	0	1	11.6455	351	1.04418	0.999994	0	5.62315	1.0193	5	71
3_H761	175	5	8.17718	-0.506391	NA	7.74481	0.134761	0.0702554	12.324	1022	NA	NA	0	1	11.6455	351	0.319413	0.999961	0	3.89701	1.14704	5	71
3_H761	176	5	8.16568	-0.0127826	NA	8.11648	0.141186	0.130781	12.342	1021.99	NA	NA	0	1	11.6455	351	-2.17562	0.999933	0	9.04871	1.19882	5	71
3_H761	177	5	8.15673	-0.0063913	NA	7.28924	0.126878	0.103808	12.356	1021.99	NA	NA	0	1	11.6455	351	-3.15285	1	0	6.0476	1.03172	5	71
3_H761	178	5	8.04011	-0.0063913	NA	7.36931	0.128264	0.252311	12.382	1021.98	NA	NA	0	1	11.6455	351	-2.90825	0.999994	0	9.15611	1.26444	5	71
3_H761	179	5	8.23372	-0.0063913	NA	7.44633	0.129597	0.313166	12.392	1022	NA	NA	0	1	11.6455	351	-1.33599	0.999942	0	6.15359	1.45289	5	71
3_H761	180	5	8.21966	-0.0063913	NA	8.03998	0.139864	0.187457	12.414	1022	NA	NA	0	1	11.6455	351	-1.02151	0.99997	0	6.08183	1.16184	5	71
3_H761	181	5	8.09921	0.0127826	NA	8.91844	0.155028	0.0981075	12.446	1021.99	NA	NA	0	1	11.6455	351	-2.02571	0.999997	0	8.69376	1.01959	5	71
3_H761	182	5	8.28131	-0.0191739	NA	9.81322	0.170437	0.54205	12.474	1022.01	NA	NA	0	1	11.6455	351	-2.22457	0.999993	0	11.746	1.26074	5	71
3_H761	183	5	8.47236	-0.525565	NA	12.085	0.209363	0.681141	12.488	1022.03	NA	NA	0	1	11.6455	351	-1.30667	0.999995	0	10.7939	0.980731	5	71
3_H761	184	5	8.74936	-0.0063913	NA	15.5155	0.267499	0.927851	12.524	1022.05	NA	NA	0	1	11.6455	351	-0.967028	0.999997	0	10.4816	1.12284	5	71
3_H761	185	5	9.0353	0.5	NA	18.7657	0.321699	1.05398	12.546	1022.08	NA	NA	0	1	11.6455	351	-0.270029	0.999995	0	9.34826	1.1522	5	71
3_H761	186	5	9.32507	-0.0127826	NA	22.3599	0.380423	0.820513	12.562	1022.1	NA	NA	0	1	11.6455	351	0.29642	0.999985	0	9.38047	1.00069	5	71
3_H761	187	5	9.61868	-0.0127826	NA	26.5631	0.447184	0.628521	12.572	1022.12	NA	NA	0	1	11.6455	351	1.41198	0.999986	0	12.3441	0.658054	5	71
3_H761	188	5	8.94169	-0.493609	NA	38.123	0.617351	0.953233	12.496	1022.07	NA	NA	0	1	11.6455	351	4.54473	0.999997	0	17.5887	0.230648	5	71
3_H761	189	5	8.05447	-0.987217	0.379092	38.8871	0.627787	0.234815	12.476	1021.98	NA	NA	0	1	11.6455	351	4.98839	0.999996	0	15.2361	0.100629	5	71
3_H761	190	5	7.06853	-1	0.457896	40.2747	0.646453	0.178607	12.454	1021.88	0.0373284	0.938315	0.00794205	1	11.6455	351	6.2699	0.999985	0	18.1333	0.118976	5	71
3_H761	191	5	5.07236	-1.51917	0.715048	40.9609	0.655543	0.978071	12.448	1021.65	0.0373284	0.891133	0.0109735	1	11.6455	351	9.13532	0.999605	0	19.4762	0.153629	5	71
3_H761	192	5	14.8295	0.102261	0.615505	9.87144	0.171438	1.13003	12.238	1022.99	-0.0290332	0.792594	0.0128954	0	21.3466	353	0.751789	0.999978	0	6.84512	0.466456	6	72
3_H761	193	5	14.933	0.0575217	0.594767	8.48347	0.147524	0.412672	12.076	1023.02	0	0	0.006773	0	21.3466	353	-0.163559	0.999827	0	4.49727	0.577204	6	72
3_H761	194	5	14.6085	0.063913	0.48693	7.37704	0.128398	0.259538	11.958	1022.93	-0.0373284	0.891133	0.0109735	0	21.3466	353	-3.49115	0.99995	0	8.7065	0.574846	6	72
3_H761	195	5	14.4043	-0.436087	0.491077	6.20456	0.108079	0.0956592	11.808	1022.87	-0.0020738	0.176777	0.00666633	0	21.3466	353	-3.39488	0.999963	0	3.95314	0.488405	6	72
3_H761	196	5	14.3708	-0.442478	0.445454	5.83243	0.101619	0.233904	11.704	1022.86	0.0020738	0.353553	0.00316778	0	21.3466	353	-2.29927	0.999976	0	4.13503	0.568565	6	72
3_H761	197	5	14.0373	-0.461652	0.495225	5.8129	0.10128	0.132877	11.6	1022.78	0.0082952	0.707107	0.00478924	0	21.3466	353	-3.94507	0.999988	0	5.48511	0.54292	6	72
3_H761	198	5	13.8935	0.0383478	0.482782	4.56484	0.0795872	0.252725	11.512	1022.74	-0.0020738	0.223607	0.00521895	0	21.3466	353	-3.00952	0.999997	0	4.93513	0.56884	6	72
3_H761	199	5	13.6973	0.704522	0.449601	3.89091	0.067857	0.256101	11.506	1022.69	0.0062214	0.866025	0.0020738	0	21.3466	353	-2.41927	0.999984	0	1.96605	0.530482	6	72
3_H761	200	5	13.2587	-0.480826	0.391535	3.00422	0.0524095	0.196364	11.41	1022.58	-0.0082952	0.707107	0.00478924	0	21.3466	353	-1.62061	0.999999	0	3.14319	0.475608	6	72
3_H761	201	5	13.183	-0.493609	0.374944	2.47657	0.0432108	0.0685686	11.372	1022.57	0	0	0.0033865	0	21.3466	353	-1.784	0.999999	0	5.16852	0.540891	6	72
3_H761	202	5	12.9983	0.0063913	0.370797	1.8963	0.0330907	0.22952	11.348	1022.52	-0.0041476	0.353553	0.00633556	0	21.3466	353	-2.45694	0.99999	0	5.27723	0.39406	6	72
3_H761	203	5	12.9022	-0.5	0.366649	1.28655	0.0224526	0.175278	11.342	1022.5	0.0041476	0.27735	0.0082952	0	21.3466	353	-2.49553	0.999991	0	3.3061	0.435543	6	72
3_H761	204	5	12.6162	-0.0127826	0.366649	0.599088	0.0104559	0.0899108	11.32	1022.43	-0.010369	0.883883	0.00316778	0	21.3466	353	-1.98265	0.999999	0	3.88842	0.41581	6	72
3_H761	205	5	12.7073	-0.0127826	0.342801	0.751111	0.013109	0.19089	11.334	1022.45	NA	NA	0	0	21.3466	353	-1.99621	0.999995	0	4.06327	0.454744	6	72
3_H761	206	5	12.897	-0.0063913	0.344529	1.77738	0.0310162	0.33624	11.35	1022.5	NA	NA	0	0	21.3466	353	-1.40775	0.999999	0	4.77391	0.421914	6	72
3_H761	207	5	12.7817	-0.5	0.362502	2.78418	0.0485739	0.0703079	11.374	1022.47	-0.0082952	0.57735	0.006773	0	21.3466	353	-1.83909	0.999983	0	4.43242	0.615794	6	72
3_H761	208	5	12.928	0.487217	0.341764	2.92426	0.0510157	0.148482	11.458	1022.5	-0.0020738	0.353553	0.00316778	0	21.3466	353	-1.93253	0.999982	0	6.38413	0.606753	6	72
3_H761	209	5	12.5472	-0.519174	0.322063	1.36032	0.0237398	0.747148	11.428	1022.41	NA	NA	0	0	21.3466	353	-1.14991	1	0	4.14359	0.560974	6	72
3_H761	210	5	12.5344	-0.0127826	0.316878	-0.168546	-0.00294168	0.255954	11.448	1022.41	NA	NA	0	0	21.3466	353	-1.19794	1	0	3.72594	0.558259	6	72
3_H761	211	5	12.3178	-0.0127826	0.316878	-1.21044	-0.0211246	0.150902	11.474	1022.38	NA	NA	0	0	21.3466	353	-1.34623	0.999996	0	4.45241	0.547624	6	72
3_H761	212	5	12.3012	-0.0191739	NA	-0.782273	-0.0136528	0.271118	11.5	1022.37	NA	NA	0	0	21.3466	353	-0.936865	0.999995	0	5.29854	0.530395	6	72
3_H761	213	5	12.0922	-0.525565	0.316878	1.25012	0.021817	0.653363	11.514	1022.34	NA	NA	0	0	21.3466	353	-0.955872	0.99999	0	8.4185	0.508744	6	72
3_H761	214	5	11.7731	-0.0127826	NA	0.718025	0.0125316	0.528397	11.544	1022.29	NA	NA	0	0	21.3466	353	-0.952477	0.999997	0	6.72392	0.590503	6	72
3_H761	215	5	11.6641	0.480826	NA	-1.62968	-0.0284395	1.5475	11.558	1022.28	NA	NA	0	0	21.3466	353	-0.915664	1	0	8.30701	0.457732	6	72
3_H761	216	5	11.7194	-0.0127826	NA	-6.3414	-0.110453	0.336043	11.628	1022.29	NA	NA	0	0	21.3466	353	-1.32819	0.999995	0	15.2499	0.319346	6	72
3_H761	217	5	11.8411	-0.519174	NA	-3.20316	-0.0558766	1.24509	11.594	1022.3	NA	NA	0	0	21.3466	353	1.49743	0.999644	0	17.5573	0.198282	6	72
3_H761	218	5	11.8334	-0.0191739	NA	1.72722	0.0301411	0.926775	11.606	1022.3	NA	NA	0	0	21.3466	353	2.61179	0.999858	0	14.3763	0.193724	6	72
3_H761	219	5	11.6258	0.5	NA	2.88944	0.0504089	0.0163843	11.618	1022.27	NA	NA	0	0	21.3466	353	0.00416549	0.999978	0	17.3754	0.136123	6	72
3_H761	220	5	11.4219	0.0127826	NA	3.08502	0.0538178	0.0324269	11.624	1022.24	NA	NA	0	0	21.3466	353	-0.540925	1	0	17.6923	0.258627	6	72
3_H761	221	5	11.3079	0	NA	2.66648	0.046522	0.204441	11.646	1022.24	NA	NA	0	0	21.3466	353	-0.530979	0.999999	0	13.3967	0.343984	6	72
3_H761	222	5	11.4219	-0.480826	NA	1.6685	0.0291167	0.258693	11.624	1022.24	NA	NA	0	0	21.3466	353	-0.309378	0.999999	0	16.7447	0.187766	6	72
3_H761	223	5	11.204	0	NA	1.48688	0.025948	0.228875	11.652	1022.23	NA	NA	0	0	21.3466	353	0.147712	0.999997	0	7.06632	0.12981	6	72
3_H761	224	5	11.1989	0.512783	NA	2.09319	0.0365249	0.152951	11.66	1022.23	NA	NA	0	0	21.3466	353	-0.20588	0.999969	0	7.50366	0.200614	6	72
3_H761	225	5	10.8951	-0.519174	NA	1.14001	0.0198957	0.269461	11.666	1022.21	NA	NA	0	0	21.3466	353	-2.33453	0.99995	0	9.57367	0.321557	6	72
3_H761	226	5	10.59	0.506391	NA	-0.34034	-0.00594002	0.460813	11.674	1022.19	NA	NA	0	0	21.3466	353	-3.51562	0.999986	0	14.9519	0.614863	6	72
3_H761	227	5	10.5376	0	NA	-1.83018	-0.0319373	0.281202	11.756	1022.19	NA	NA	0	0	21.3466	353	-4.53443	0.999997	0	12.4855	0.875534	6	72
3_H761	228	5	10.281	0	NA	-2.5732	-0.0448957	0.242007	11.688	1022.17	NA	NA	0	0	21.3466	353	-4.57704	0.999999	0	8.45871	1.24533	6	72
3_H761	229	5	10.2874	0	NA	-3.2042	-0.0558947	0.0911853	11.678	1022.17	NA	NA	0	0	21.3466	353	-4.20996	0.99999	0	13.1382	1.1416	6	72
3_H761	230	5	10.4746	0.0063913	NA	-2.28221	-0.0398215	0.410909	11.698	1022.18	NA	NA	0	0	21.3466	353	-2.66704	0.999972	0	6.82168	1.47058	6	72
3_H761	231	5	10.3733	-0.0191739	NA	0.0687119	0.00119925	0.657876	11.7	1022.17	NA	NA	0	1	21.3466	353	-2.31838	0.999999	0	8.81184	1.37266	6	72
3_H761	232	5	10.9733	0.480826	NA	2.1425	0.037385	0.56529	11.7	1022.21	NA	NA	0	1	21.3466	353	-1.61551	0.999979	0	9.42318	1.19319	6	72
3_H761	233	5	10.6162	0.421826	NA	4.54486	0.0792397	0.715341	11.716	1022.19	NA	NA	0	1	21.3466	353	-0.26399	0.999991	0	7.20721	1.07857	6	72
3_H761	234	5	10.7837	0.0127826	NA	7.55539	0.131485	0.77542	11.718	1022.2	NA	NA	0	1	21.3466	353	-0.609941	0.999996	0	7.51775	0.990191	6	72
3_H761	235	5	11.076	0	NA	10.4848	0.181975	0.811424	11.73	1022.22	NA	NA	0	1	21.3466	353	-0.107707	0.999981	0	7.4849	1.0379	6	72
3_H761	236	5	11.076	-0.487217	NA	13.4499	0.232595	0.81979	11.73	1022.22	NA	NA	0	1	21.3466	353	1.2621	0.999976	0	8.04553	0.823983	6	72
3_H761	237	5	10.9722	0.487217	NA	16.7901	0.288867	0.857099	11.736	1022.21	NA	NA	0	1	21.3466	353	2.37467	0.999996	0	7.26819	0.478897	6	72
3_H761	238	5	10.9696	-0.5	NA	20.6782	0.353119	1.02619	11.74	1022.21	NA	NA	0	1	21.3466	353	2.97956	0.999979	0	9.01851	0.451019	6	72
3_H761	239	5	10.6402	0.191739	NA	24.1714	0.409468	1.22772	11.786	1022.19	NA	NA	0	1	21.3466	353	4.46523	0.999796	0	5.29441	0.472877	6	72
3_H761	240	5	10.1261	-0.672565	NA	27.1249	0.455931	0.370215	11.808	1022.16	NA	NA	0	1	21.3466	353	7.45082	0.99999	0	7.4839	0.378572	6	72
3_H761	241	5	12.0464	0.121435	0.872656	-1.79565	-0.0313348	0.783473	12.978	1022.34	0.0020738	0.0821995	0.0145166	-1	13.0944	81	-2.98077	0.999971	0	8.85419	0.500475	7	73
3_H761	242	5	12.473	0.102261	0.847771	-0.346565	-0.00604866	0.160241	12.78	1022.4	-0.0020738	0.104257	0.0114216	0	13.0944	81	-3.39899	0.999933	0	6.88994	0.580769	7	73
3_H761	243	5	12.7366	-0.416913	0.777262	3.96777	0.0691954	2.32044	12.524	1022.46	-0.0082952	0.485071	0.00863392	0	13.0944	81	-1.79014	0.999984	0	4.34406	0.643316	7	73
3_H761	244	5	12.4197	-0.44887	0.822885	9.84294	0.170948	1.57137	12.394	1022.39	-0.0020738	0.176777	0.00666633	0	13.0944	81	-2.10643	0.999987	0	8.05724	0.617533	7	73
3_H761	245	5	9.36569	1.03835	1.07174	-17.7178	-0.30433	0.676221	13.466	1022.1	-0.0456236	0.889297	0.013546	-1	17.9985	124	-2.3048	0.999999	0	4.29313	0.557658	8	74
3_H761	246	5	10.3053	0.525565	0.939018	-12.6343	-0.218728	1.46667	13.404	1022.17	0.0062214	0.33541	0.0100887	-1	17.9985	124	-3.03997	0.999992	0	3.51884	0.559199	8	74
3_H761	247	5	10.5079	-0.191739	0.939018	-8.76973	-0.152464	0.340528	13.4	1022.18	-0.0124428	0.67082	0.00794205	-1	17.9985	124	-1.96399	0.999988	0	8.09481	0.828264	8	74
3_H761	248	5	15.221	-1.18044	1.49894	-5.41618	-0.0943894	0.97711	10.876	1023.11	-0.0559926	0.9	0.0156568	0	17.9985	124	5.74335	0.999891	0	16.4383	0.197726	8	74
3_H761	249	5	13.8061	-0.410522	1.25009	-1.7072	-0.0297918	0.415229	10.43	1022.72	-0.020738	0.845154	0.00757245	0	17.9985	124	2.2537	0.999751	0	12.5631	0.15831	8	74
3_H761	250	5	13.038	-0.0383478	1.15469	-2.20445	-0.0384654	0.218637	10.38	1022.53	-0.0663616	0.911685	0.0172678	0	17.9985	124	-0.119901	0.999998	0	13.1985	0.275477	8	74
3_H761	251	5	11.6498	-0.570304	1.04686	0.158238	0.00276177	1.0398	10.518	1022.28	0.0020738	0.188982	0.0062214	1	17.9985	124	-1.02585	0.999991	0	10.1415	0.482048	8	74
3_H761	252	5	10.5696	-0.608652	0.992937	3.16114	0.0551444	0.556954	10.8	1022.19	-0.0165904	0.426401	0.020319	1	17.9985	124	-0.764305	0.999989	0	15.3236	0.438593	8	74
3_H761	253	5	18.0107	-1.147	1.25838	15.9986	0.275614	1.35013	6.146	1023.96	-0.0186642	0.783349	0.0085505	1	28.6096	171	-0.521603	0.999967	0	7.52961	0.144153	9	75
3_H761	254	5	15.0656	-3.80039	1.03441	12.5132	0.216664	0.201915	6.686	1023.06	-0.0290332	0.631169	0.0205993	1	28.6096	171	-1.54083	0.999995	0	6.57304	0.154404	9	75
3_H761	255	5	13.5169	-0.300391	1.02197	10.341	0.179506	0.665624	7.388	1022.65	-0.0456236	0.883541	0.0139629	1	28.6096	171	-1.64322	0.999998	0	6.18789	0.158167	9	75
3_H761	256	5	12.9593	0.744348	0.930723	11.3509	0.196817	1.14731	8.104	1022.51	0.0082952	0.5547	0.00718385	1	28.6096	171	-2.27475	0.999997	0	10.1648	0.245773	9	75
3_H761	257	5	12.9988	-0.236478	0.868509	14.3937	0.248584	0.368982	8.668	1022.52	-0.020738	0.533002	0.0190067	1	28.6096	171	-2.28302	1	0	9.3845	0.18572	9	75
3_H761	258	5	12.178	-0.191739	0.756524	16.8708	0.290214	0.843712	9.17	1022.36	-0.0186642	0.866025	0.0062214	1	28.6096	171	-1.88275	0.999997	0	8.73954	0.148096	9	75
3_H761	259	5	11.1622	-0.69813	0.69431	21.5279	0.366955	1.20775	9.664	1022.23	0.0062214	0.288675	0.0119131	1	28.6096	171	-0.858146	0.99997	0	11.8385	0.171103	9	75
3_H761	260	5	10.0909	-0.531956	0.681867	23.239	0.394568	1.16164	10.086	1022.16	0.0020738	0.0762493	0.0156568	1	28.6096	171	-0.731907	0.999984	0	8.61813	0.0934859	9	75
3_H761	261	5	9.15574	-0.69813	0.665276	31.0664	0.516031	2.1305	10.57	1022.09	0.020738	0.771517	0.00987326	1	28.6096	171	0.231336	0.999842	0	7.01765	0.340282	9	75
3_H761	262	5	10.6853	0.519174	0.90169	-7.48068	-0.130192	0.728836	13.34	1022.19	0.010369	0.606339	0.00785128	-1	13.9666	274	-3.55287	0.999996	0	8.42745	0.250289	10	76
3_H761	263	5	11.7147	1.01917	0.827033	-3.82909	-0.0667806	0.729682	13.294	1022.29	-0.0145166	0.970725	0.0020738	-1	13.9666	274	-2.48169	0.99999	0	9.11384	0.117455	10	76
3_H761	264	5	11.8145	1.61504	0.756524	-12.0356	-0.20852	2.79664	13.138	1022.3	-0.020738	0.427179	0.0253423	-1	13.9666	274	-4.05225	0.99989	0	18.309	0.214429	10	76
3_H761	265	5	12.9857	0.127826	0.785557	-12.6935	-0.219736	1.30316	12.87	1022.52	0.0165904	0.834058	0.00633556	-1	13.9666	274	-7.23459	0.999843	0	18.4635	0.330176	10	76
3_H761	266	5	13.0404	0.102261	0.690162	-7.40649	-0.128908	1.72456	12.628	1022.53	-0.0041476	0.141421	0.0167623	-1	13.9666	274	-8.25875	0.99996	0	13.1176	0.128424	10	76
3_H761	267	5	13.5414	0.583087	0.773114	-2.07398	-0.0361898	0.721107	12.47	1022.65	-0.0082952	0.447214	0.00957847	-1	13.9666	274	-7.16944	0.999999	0	25.357	0.352452	10	76
3_H761	268	5	13.5076	0.0766956	0.72749	0.532792	0.00929884	1.20821	12.21	1022.64	-0.0145166	0.848875	0.00521895	0	13.9666	274	-6.55831	0.999975	0	9.59343	0.296619	10	76
3_H761	269	5	13.6251	0.424783	0.673572	4.60837	0.0803445	0.553196	12.034	1022.67	0.0082952	0.485071	0.00863392	0	13.9666	274	-5.00095	0.999986	0	10.2444	0.296228	10	76
3_H761	270	5	13.0742	-0.955261	0.661129	4.45348	0.0776496	0.452989	11.888	1022.54	-0.0248856	0.914991	0.00633556	0	13.9666	274	-4.72197	1	0	11.9286	0.408255	10	76
3_H761	271	5	12.6356	0.0383478	0.603062	4.65815	0.0812106	0.551524	11.792	1022.43	-0.0228118	0.626783	0.016373	0	13.9666	274	-4.53007	0.999986	0	19.7353	0.534375	10	76
3_H761	272	5	12.3842	0	0.553291	5.86082	0.102112	0.122653	11.716	1022.39	-0.0124428	0.83205	0.00478924	0	13.9666	274	-3.0093	0.999974	0	25.3968	0.650886	10	76
3_H761	273	5	12.4085	0.512783	0.495225	6.67042	0.116158	0.285783	11.678	1022.39	-0.0124428	0.83205	0.00478924	0	13.9666	274	-1.99765	0.999987	0	9.68722	0.663053	10	76
3_H761	274	5	12.1225	0	0.515963	7.9289	0.137944	0.365895	11.656	1022.35	0.0124428	0.83205	0.00478924	0	13.9666	274	-1.07571	0.999997	0	18.9188	0.535939	10	76
3_H761	275	5	11.9289	0	0.499372	8.86575	0.15412	0.178305	11.646	1022.32	-0.0082952	0.57735	0.006773	0	13.9666	274	-1.16306	0.999998	0	30.0987	0.639064	10	76
3_H761	276	5	11.6391	-0.5	0.495225	9.31549	0.161871	0.093108	11.63	1022.27	0.010369	0.521286	0.0098004	0	13.9666	274	-1.43116	0.999997	0	26.8791	0.518343	10	76
3_H761	277	5	11.2417	-0.506391	0.536701	9.07526	0.157732	0.597034	11.626	1022.23	0	0	0.0114842	0	13.9666	274	-0.82266	0.999992	0	10.6251	0.656863	10	76
3_H761	278	5	13.8602	0.512783	0.648686	2.30009	0.0401334	4.33714	11.91	1022.73	-0.0248856	0.69282	0.0149544	0	13.9666	274	2.12604	0.999823	0	21.4058	0.723966	10	76
3_H761	279	5	13.473	-0.993609	0.59062	13.4593	0.232754	2.25907	11.89	1022.64	0.020738	0.635001	0.0145659	1	13.9666	274	2.50342	0.999878	0	26.1929	1.00978	10	76
3_H761	280	5	12.4883	0.0063913	0.495225	17.7957	0.305623	0.219847	11.866	1022.4	-0.0145166	0.970725	0.0020738	1	13.9666	274	0.612603	0.999999	0	46.3608	1.10471	10	76
3_H761	281	5	11.6126	-0.974435	0.470339	17.9886	0.308827	0.839373	11.828	1022.27	0	0	0.0041476	1	13.9666	274	0.296089	0.999997	0	33.7673	0.328678	10	76
3_H761	282	5	10.8292	-0.480826	0.457896	15.1406	0.261188	0.236677	11.802	1022.2	-0.0062214	0.566947	0.00521895	1	13.9666	274	0.00727364	1	0	53.4796	0.694751	10	76
3_H761	283	5	10.3049	-0.474435	0.424716	13.3409	0.230744	0.497496	11.84	1022.17	-0.0041476	0.377964	0.00586559	1	13.9666	274	-0.0816526	1	0	31.018	1.18234	10	76
3_H761	284	5	10.1688	0	0.428863	12.9503	0.224105	0.115687	11.74	1022.16	-0.0041476	0.57735	0.0033865	1	13.9666	274	0.107152	0.999998	0	34.3564	0.683435	10	76
3_H761	285	5	10.1765	0	0.428863	13.7444	0.237591	0.199193	11.728	1022.16	0.0020738	0.288675	0.00397102	1	13.9666	274	0.575263	0.999995	0	19.9348	0.673407	10	76
3_H761	286	5	9.76755	-0.0127826	0.408125	14.1183	0.243925	0.0632282	11.742	1022.13	-0.0041476	0.353553	0.00633556	1	13.9666	274	0.586032	0.999981	0	13.3841	0.349766	10	76
3_H761	287	5	10.0188	-0.0191739	0.370797	14.2849	0.246744	0.0125996	11.766	1022.15	1.11E-17	7.42E-16	0.00863392	1	13.9666	274	-0.326776	0.999998	0	25.9186	1.37221	10	76
3_H761	288	5	9.78554	-0.0191739	0.35317	14.3302	0.24751	0.0704105	11.818	1022.14	NA	NA	0	1	13.9666	274	0.262408	0.999996	0	27.4962	1.03911	10	76
3_H761	289	5	9.66125	-0.0127826	NA	14.6767	0.253364	0.0726138	11.856	1022.13	NA	NA	0	1	13.9666	274	0.716214	0.999999	0	24.1859	1.10526	10	76
3_H761	290	5	9.36666	-0.0575217	NA	14.7071	0.253877	0.136411	11.974	1022.1	NA	NA	0	1	13.9666	274	0.886198	0.999999	0	16.2842	1.22454	10	76
3_H761	291	5	9.36538	-0.0127826	NA	14.1208	0.243968	0.054125	11.956	1022.1	NA	NA	0	1	13.9666	274	1.357	0.999992	0	14.3039	1.11284	10	76
3_H761	292	5	9.42831	0.480826	NA	14.3927	0.248567	0.0371704	12.014	1022.11	NA	NA	0	1	13.9666	274	2.00585	0.999999	0	9.24076	1.01105	10	76
3_H761	293	5	9.29508	-0.0255652	NA	14.6636	0.253143	0.146767	12.066	1022.1	NA	NA	0	1	13.9666	274	1.99024	1	0	14.5689	1.10757	10	76
3_H761	294	5	9.16823	-0.0191739	NA	15.3333	0.264434	0.168315	12.108	1022.09	NA	NA	0	1	13.9666	274	2.1445	0.999998	0	53.8707	1.29108	10	76
3_H761	295	5	8.83756	-0.0319565	NA	15.5115	0.267431	0.0848884	12.156	1022.06	NA	NA	0	1	13.9666	274	2.36897	1	0	28.7793	0.716553	10	76
3_H761	296	5	8.40304	-0.525565	NA	15.3736	0.265113	0.1877	12.21	1022.02	NA	NA	0	1	13.9666	274	2.6033	0.999983	0	23.1928	1.44893	10	76
3_H761	297	5	8.14041	-0.0191739	NA	15.8445	0.273028	0.652812	12.308	1021.99	NA	NA	0	1	13.9666	274	3.90667	0.999981	0	17.4885	1.59636	10	76
3_H761	298	5	7.52123	-0.538348	NA	27.3429	0.459315	4.43766	12.338	1021.93	NA	NA	0	1	13.9666	274	12.2092	0.999591	0	17.6197	0.635019	10	76
3_H761	299	5	10.668	1.50639	1.05515	-24.1128	-0.408534	2.87111	13.68	1022.19	-0.031107	0.823232	0.0123851	-1	13.3628	248	-1.69092	0.99998	0	19.3585	0.879765	11	77
3_H761	300	5	11.7805	0.0958695	1.03027	-17.626	-0.302802	1.32413	13.504	1022.3	-0.0082952	0.707107	0.00478924	-1	13.3628	248	-2.30438	0.999991	0	13.8884	0.74266	11	77
3_H761	301	5	11.9697	0.115043	1.01782	-13.9278	-0.240699	0.538292	13.208	1022.32	-0.0145166	0.375239	0.0207034	-1	13.3628	248	-1.46953	0.999997	0	16.2742	0.833036	11	77
3_H761	302	5	12.5678	0.134217	0.93487	-11.514	-0.199607	0.549295	12.898	1022.42	-0.0394022	0.81164	0.016373	-1	13.3628	248	-1.03355	0.999995	0	12.7662	0.722848	11	77
3_H761	303	5	12.6315	0.0830869	0.860214	-10.5768	-0.183554	0.116651	12.642	1022.43	-0.010369	0.721688	0.00574209	-1	13.3628	248	-0.713067	0.999999	0	14.2106	0.66889	11	77
3_H761	304	5	12.9414	0.063913	0.839476	-8.39893	-0.146064	0.980633	12.47	1022.51	0.0145166	0.540062	0.0130611	-1	13.3628	248	-0.991508	1	0	6.92516	0.622086	11	77
3_H761	305	5	12.95	0.0447391	0.81459	-5.64454	-0.0983566	1.17141	12.3	1022.51	0.0041476	0.447214	0.00478924	-1	13.3628	248	-0.616925	0.999997	0	12.3113	0.500275	11	77
3_H761	306	5	12.9833	0.346609	0.81459	2.62546	0.0458068	1.72278	12.248	1022.52	0.0082952	0.632456	0.00586559	1	13.3628	248	-0.931997	0.999991	0	9.51736	0.617904	11	77
3_H761	307	5	12.8894	0.0319565	0.764819	3.1704	0.0553057	0.270932	12.082	1022.49	0.0020738	0.138675	0.0085505	1	13.3628	248	-0.78813	0.999996	0	15.623	0.465368	11	77
3_H761	308	5	12.5482	-0.455261	0.677719	3.96818	0.0692025	0.202501	11.99	1022.41	-0.0062214	0.353553	0.00950334	1	13.3628	248	-1.11955	0.999999	0	11.6024	0.447053	11	77
3_H761	309	5	12.3904	0.538348	0.636243	4.51133	0.0786562	0.341959	11.924	1022.39	-0.0186642	0.938315	0.00397102	1	13.3628	248	-1.15562	1	0	11.6083	0.667321	11	77
3_H761	310	5	11.9261	-0.474435	0.598915	5.82268	0.10145	0.622846	11.868	1022.32	0.0041476	0.353553	0.00633556	1	13.3628	248	-0.750755	0.999996	0	13.7328	1.08745	11	77
3_H761	311	5	11.8236	0.0191739	0.565734	6.25525	0.108958	0.523791	11.872	1022.3	-0.0124428	0.6	0.00957847	1	13.3628	248	-0.949435	0.999995	0	12.0328	1.06935	11	77
3_H761	312	5	11.5875	0.0127826	0.528406	5.93309	0.103367	0.366566	11.772	1022.27	0.0041476	0.377964	0.00586559	1	13.3628	248	-1.11358	0.999999	0	12.5581	0.946894	11	77
3_H761	313	5	11.499	0.5	0.553291	5.83275	0.101625	0.324293	11.754	1022.25	0.0020738	0.288675	0.00397102	1	13.3628	248	-1.0646	0.999999	0	11.2329	1.309	11	77
3_H761	314	5	11.6131	0.512783	0.540848	5.29866	0.0923474	0.167471	11.732	1022.27	0	0	0.0033865	1	13.3628	248	-1.1396	0.999995	0	8.88057	1.22446	11	77
3_H761	315	5	11.5195	-0.5	0.515963	5.56328	0.096945	0.584275	11.722	1022.26	2.22E-17	7.42E-16	0.00863392	1	13.3628	248	-0.370882	0.999998	0	10.7075	1.12479	11	77
3_H761	316	5	11.4926	0.204522	0.532553	7.51744	0.130828	0.244533	11.764	1022.25	-0.0020738	0.288675	0.00397102	1	13.3628	248	-0.684001	0.999998	0	12.391	1.06661	11	77
3_H761	317	5	11.4348	-0.506391	0.528406	8.29469	0.144264	0.211655	11.698	1022.24	-0.0041476	0.707107	0.00239462	1	13.3628	248	-0.730506	0.999999	0	15.5676	0.879501	11	77
3_H761	318	5	11.431	0.480826	0.524258	9.01071	0.156619	0.25745	11.704	1022.24	-0.0062214	0.387298	0.0085505	1	13.3628	248	-0.409711	0.999999	0	10.6987	0.631698	11	77
3_H761	319	5	11.3131	-0.0191739	0.515963	10.3939	0.180414	0.322224	11.732	1022.24	0.0082952	0.5547	0.00718385	1	13.3628	248	-0.40527	0.999998	0	25.1197	0.562586	11	77
3_H761	320	5	11.1965	-0.0063913	0.52011	11.2869	0.195722	0.249904	11.758	1022.23	-0.0020738	0.188982	0.0062214	1	13.3628	248	0.632667	0.999965	0	32.0433	0.64703	11	77
3_H761	321	5	11.0645	-0.0255652	0.515963	11.9792	0.207556	0.106508	11.808	1022.22	-0.0041476	0.57735	0.0033865	1	13.3628	248	2.04434	0.999994	0	15.9784	0.342239	11	77
3_H761	322	5	10.8223	-0.0319565	0.499372	12.2361	0.21194	0.0253785	11.874	1022.2	-0.0041476	0.176777	0.0133327	1	13.3628	248	1.78175	0.999996	0	20.7157	0.304912	11	77
3_H761	323	5	10.5763	-0.0319565	0.470339	12.0897	0.209443	0.232469	11.946	1022.19	0.0020738	0.288675	0.00397102	1	13.3628	248	1.52964	0.999999	0	16.7789	0.382975	11	77
3_H761	324	5	10.1213	0.461652	0.466192	10.6829	0.185373	0.391271	12.032	1022.16	-0.020738	0.821995	0.0082952	1	13.3628	248	2.27688	0.999991	0	15.3967	0.27314	11	77
3_H761	325	5	9.86381	-0.0319565	0.41642	9.14759	0.158978	0.311737	12.122	1022.14	-0.0041476	0.707107	0.00239462	1	13.3628	248	1.21139	0.999915	0	10.5833	0.400239	11	77
3_H761	326	5	10.1127	-0.525565	0.412273	9.14768	0.15898	0.168821	12.202	1022.16	-0.010369	0.693375	0.0062214	1	13.3628	248	-0.412408	0.999999	0	16.1179	0.382384	11	77
3_H761	327	5	9.96922	0.480826	0.408125	9.97708	0.173254	0.31542	12.27	1022.15	-0.0082952	0.707107	0.00478924	1	13.3628	248	-0.224358	0.999998	0	20.531	0.425704	11	77
3_H761	328	5	9.82703	-0.0191739	0.395682	11.3495	0.196793	0.354958	12.336	1022.14	0.0062214	0.566947	0.00521895	1	13.3628	248	0.250653	0.999998	0	15.4233	0.356282	11	77
3_H761	329	5	9.89252	-0.0255652	0.408125	12.5807	0.217814	0.314527	12.39	1022.14	-0.0020738	0.138675	0.0085505	1	13.3628	248	0.993557	0.999972	0	8.96337	0.369361	11	77
3_H761	330	5	9.9529	0.461652	0.39983	13.5678	0.234596	0.23433	12.452	1022.15	0.0020738	0.223607	0.00521895	1	13.3628	248	2.21412	0.999997	0	10.7798	0.364335	11	77
3_H761	331	5	9.80943	-0.0063913	0.391535	14.4738	0.249937	0.154598	12.52	1022.14	0.0062214	0.866025	0.0020738	1	13.3628	248	2.37504	0.999997	0	16.1339	0.587975	11	77
3_H761	332	5	9.6762	-0.0255652	0.38324	15.2152	0.262445	0.355628	12.572	1022.13	-0.0041476	0.707107	0.00239462	1	13.3628	248	3.28937	0.999986	0	11.5397	0.597444	11	77
3_H761	333	5	9.34296	-0.525565	0.370797	16.6181	0.285991	0.359894	12.624	1022.1	0.0020738	0.288675	0.00397102	1	13.3628	248	3.48875	0.999989	0	12.229	0.812338	11	77
3_H761	334	5	8.81868	-0.0383478	0.350059	18.4237	0.316042	0.587301	12.662	1022.06	0.0082952	0.707107	0.00478924	1	13.3628	248	2.50822	0.999989	0	7.63999	0.857971	11	77
3_H761	335	5	8.29183	-0.519174	0.408125	20.7818	0.354811	0.616735	12.704	1022.01	0.0186642	0.938315	0.00397102	1	13.3628	248	1.50372	0.999993	0	14.1192	0.745713	11	77
3_H761	336	5	7.46243	-0.5	0.41642	22.561	0.383668	0.683476	12.75	1021.92	-0.0124428	0.866025	0.0041476	1	13.3628	248	1.33475	0.999994	0	12.0196	0.848727	11	77
3_H761	337	5	7.16932	-0.5	0.785557	-3.15596	-0.055054	1.549	13.708	1021.89	0.031107	0.823232	0.0123851	NA	0	0	-2.05459	0.999998	0	8.50601	0.257974	1	67
3_H761	338	5	7.43707	-0.0127826	0.719195	-0.122639	-0.00214045	0.259714	13.602	1021.92	-0.0082952	0.417029	0.0104379	NA	0	0	-1.27779	0.999996	0	9.81681	0.274123	1	67
3_H761	339	5	7.14857	0.0191739	0.677719	0.579798	0.0101192	0.313517	13.584	1021.89	-0.0248856	0.973329	0.0033865	NA	0	0	-1.41712	1	0	8.01925	0.356599	1	67
3_H761	340	5	6.93963	0.0127826	0.739933	1.16921	0.0204051	0.0120817	13.598	1021.87	0.010369	0.521286	0.0098004	NA	0	0	-1.74223	0.999975	0	9.22449	0.444991	1	67
3_H761	341	5	6.6473	0.0191739	0.661129	1.05302	0.0183777	0.0859699	13.586	1021.84	-0.0290332	0.725866	0.0158841	NA	0	0	-3.1149	0.999994	0	10.1135	0.41429	1	67
3_H761	342	5	6.55752	0.0383478	0.669424	1.72419	0.0300883	0.27319	13.57	1021.83	0.0020738	0.1	0.0119131	NA	0	0	-3.08775	0.999988	0	8.47381	0.291554	1	67
3_H761	343	5	6.75497	-0.0191739	0.764819	3.97284	0.0692836	1.04806	13.574	1021.85	-0.0186642	0.938315	0.00397102	NA	0	0	-1.17274	0.999916	0	7.17576	0.285131	1	67
3_H761	344	5	6.45113	0	0.793852	6.71987	0.117015	1.05255	13.58	1021.82	0.010369	0.645497	0.00708338	NA	0	0	1.06299	0.999975	0	8.60875	0.39265	1	67
3_H761	345	5	6.36677	0.525565	0.702605	-1.71649	-0.0299539	0.938044	13.772	1021.81	0.0020738	0.0492665	0.0242732	NA	0	0	0.05796	0.99989	0	12.4896	0.861997	1	67
3_H761	346	5	6.40767	-0.487217	0.756524	4.07487	0.07106	1.15826	13.708	1021.82	0.0248856	0.707107	0.0143677	NA	0	0	-5.08161	0.999598	0	11.1776	0.807148	1	67
3_H761	347	5	6.22429	0.0319565	0.83118	6.63343	0.115517	0.888863	13.682	1021.8	-0.010369	0.441942	0.0121514	NA	0	0	-9.94429	0.999691	0	10.217	0.721	1	67
3_H761	348	5	5.6409	-0.987217	0.83118	7.95104	0.138327	0.131848	13.656	1021.74	0.0248856	0.609208	0.0187026	NA	0	0	-9.23336	0.999506	0	8.21761	0.619384	1	67
3_H761	349	5	4.76263	-0.480826	0.752376	6.19325	0.107882	1.48685	13.622	1021.61	-0.0062214	0.3	0.0114216	NA	0	0	-7.39236	0.999973	0	11.0885	0.864685	1	67
3_H761	350	5	3.81406	-0.506391	0.69431	1.08998	0.0190227	0.112754	13.698	1021.51	-0.010369	0.533002	0.00950335	NA	0	0	-0.212465	0.999993	0	20.4473	0.657945	1	67
3_H761	351	5	12.6588	1.12143	1.29156	-36.6147	-0.596431	3.15019	13.638	1022.44	-0.0020738	0.223607	0.00521895	-1	17.5723	378	-3.82855	0.999971	0	23.6901	0.915558	12	78
3_H761	352	5	14.0285	0.242869	1.16714	-29.2537	-0.488678	1.83711	13.216	1022.78	0.0145166	0.903696	0.00397102	-1	17.5723	378	-4.88936	0.999954	0	27.2334	1.45071	12	78
3_H761	353	5	15.3944	0.396261	1.03027	-21.7868	-0.371154	1.84175	12.8	1023.16	-0.0186642	0.85042	0.00666633	-1	17.5723	378	-6.26224	0.999997	0	29.3733	1.80939	12	78
3_H761	354	5	15.8319	0.191739	0.897542	-15.6894	-0.270422	1.10723	12.272	1023.29	0.010369	0.645497	0.00708338	-1	17.5723	378	-6.47651	0.999998	0	18.1186	1.57616	12	78
3_H761	355	5	16.308	0.166174	0.876804	-12.133	-0.210181	1.09079	11.84	1023.44	0.0020738	0.0912871	0.0130611	-1	17.5723	378	-6.04733	0.999943	0	14.3338	1.55316	12	78
3_H761	356	5	16.0393	-0.346609	0.83118	-7.01524	-0.122133	1.85869	11.478	1023.36	-0.0186642	0.549762	0.016373	-1	17.5723	378	-3.54896	0.999944	0	7.77799	1.18311	12	78
3_H761	357	5	16.7438	1.11504	0.715048	-0.460896	-0.00804407	0.83976	11.158	1023.58	-0.010369	0.533002	0.00950335	-1	17.5723	378	-2.21447	0.999989	0	7.92957	1.1363	12	78
3_H761	358	5	16.7126	0.0830869	0.644538	-0.122576	-0.00213934	0.0571161	10.894	1023.57	-0.0145166	0.848875	0.00521895	0	17.5723	378	-0.952365	0.999982	0	11.4322	0.879221	12	78
3_H761	359	5	16.234	0.0511304	0.536701	0.150511	0.00262691	0.0623282	10.704	1023.42	-0.0062214	0.866025	0.0020738	0	17.5723	378	0.0891891	0.999969	0	10.2497	0.759876	12	78
3_H761	360	5	15.9094	0.0575217	0.557439	0.722836	0.0126155	0.20885	10.586	1023.32	-0.0041476	0.353553	0.00633556	0	17.5723	378	0.99739	0.999994	0	10.4244	0.211709	12	78
3_H761	361	5	15.858	-0.468044	0.60721	0.974796	0.0170126	0.093031	10.51	1023.3	-0.0082952	0.894427	0.00239462	1	17.5723	378	0.915284	0.99998	0	13.1483	0.330696	12	78
3_H761	362	5	15.6989	0.0063913	0.598915	2.04862	0.0357476	0.330333	10.446	1023.25	0.020738	0.870388	0.006773	1	17.5723	378	1.76614	0.999999	0	14.9718	0.32393	12	78
3_H761	363	5	15.6245	-0.0191739	0.59062	2.84236	0.0495881	0.144423	10.406	1023.23	-0.010369	0.606339	0.00785128	1	17.5723	378	1.43642	0.999999	0	11.0096	0.314604	12	78
3_H761	364	5	15.3296	-0.506391	0.582324	3.57788	0.0624051	0.208945	10.398	1023.14	0.0041476	0.377964	0.00586559	1	17.5723	378	1.07788	0.999994	0	10.7187	0.186456	12	78
3_H761	365	5	15.1155	-0.0191739	0.557439	4.28493	0.0747165	0.226525	10.42	1023.08	-0.0228118	0.957427	0.00397103	1	17.5723	378	-0.265528	0.999955	0	11.0444	0.349454	12	78
3_H761	366	5	14.9951	-0.0255652	0.569882	4.72643	0.0823982	0.00982826	10.452	1023.04	-0.0041476	0.707107	0.00239462	1	17.5723	378	-1.18758	0.999999	0	10.1702	0.367421	12	78
3_H761	367	5	14.9197	-0.0191739	0.574029	4.88186	0.0851015	0.0371668	10.57	1023.02	0.010369	0.521286	0.0098004	1	17.5723	378	-1.34317	0.999995	0	10.5512	0.382566	12	78
3_H761	368	5	14.7979	-0.0383478	0.561586	4.59916	0.0801843	0.0433035	10.604	1022.98	-0.020738	0.883883	0.00633556	1	17.5723	378	-2.22425	0.999979	0	9.55441	0.354615	12	78
3_H761	369	5	14.5378	-0.0319565	0.532553	4.72547	0.0823815	0.0197218	10.698	1022.91	-0.0124428	0.625543	0.00895984	1	17.5723	378	-2.68394	0.999985	0	11.2902	0.326549	12	78
3_H761	370	5	14.0778	-0.538348	0.536701	4.53578	0.0790817	0.0789957	10.792	1022.79	0.0165904	0.485071	0.0172678	1	17.5723	378	-1.25455	0.999976	0	8.19681	0.4001	12	78
3_H761	371	5	14.0369	-0.531956	0.544996	4.15928	0.0725294	0.217507	10.856	1022.78	-0.0041476	0.2	0.0117312	1	17.5723	378	-0.367525	0.999999	0	11.4747	0.377044	12	78
3_H761	372	5	13.7896	-0.0063913	0.474487	3.24097	0.0565354	0.196556	10.93	1022.72	0	0	0.0101595	1	17.5723	378	-0.215343	1	0	11.5622	0.391488	12	78
3_H761	373	5	13.6551	-0.0255652	0.511815	4.47918	0.0780968	0.121038	10.984	1022.68	0.0269594	0.760767	0.0132788	1	17.5723	378	0.0142836	0.999983	0	10.0669	0.359657	12	78
3_H761	374	5	13.8745	-0.0127826	0.511815	4.63113	0.0807404	0.279924	11.11	1022.74	-0.0041476	0.57735	0.0033865	1	17.5723	378	1.14224	0.999998	0	16.1307	0.576094	12	78
3_H761	375	5	13.6937	-0.0255652	0.507668	5.08928	0.0887079	0.165883	11.08	1022.69	0.0082952	0.755929	0.0041476	1	17.5723	378	0.830447	0.999999	0	13.3286	0.336904	12	78
3_H761	376	5	13.7336	-0.0191739	0.466192	6.70484	0.116755	0.44262	11.174	1022.7	-0.010369	0.606339	0.00785128	1	17.5723	378	1.05675	0.999994	0	10.1773	0.366682	12	78
3_H761	377	5	13.5528	-0.0191739	0.48693	7.71311	0.134213	0.1682	11.144	1022.66	0.0020738	0.188982	0.0062214	1	17.5723	378	1.88725	0.999997	0	16.106	0.396236	12	78
3_H761	378	5	13.6349	-0.0127826	0.457896	8.26811	0.143806	0.0799952	11.172	1022.68	-0.0062214	0.566947	0.00521895	1	17.5723	378	1.54392	0.999994	0	8.48377	0.431008	12	78
3_H761	379	5	13.4208	-0.0063913	0.428863	7.80023	0.135719	0.162216	11.194	1022.62	-0.0082952	0.707107	0.00478924	1	17.5723	378	1.32229	0.999999	0	12.0779	0.423684	12	78
3_H761	380	5	13.1106	-0.512783	0.457896	7.32503	0.127498	0.0990408	11.21	1022.55	0.0062214	0.566947	0.00521895	1	17.5723	378	1.27688	0.999994	0	13.9729	0.356889	12	78
3_H761	381	5	13.1004	-0.0191739	0.41642	7.42398	0.129211	0.0681954	11.226	1022.55	-0.0062214	0.566947	0.00521895	1	17.5723	378	0.369315	0.999989	0	14.0385	0.312659	12	78
3_H761	382	5	13.085	-0.0191739	0.403978	7.58631	0.13202	0.274494	11.25	1022.54	-0.0020738	0.188982	0.0062214	1	17.5723	378	-0.732324	0.999986	0	12.6259	0.29544	12	78
3_H761	383	5	13.0774	0	0.358354	7.99018	0.139003	0.0683316	11.262	1022.54	NA	NA	0	1	17.5723	378	-1.23031	0.999999	0	17.1835	0.385427	12	78
3_H761	384	5	13.0646	-0.0127826	NA	8.65307	0.150451	0.133317	11.282	1022.54	NA	NA	0	1	17.5723	378	-1.13697	0.999985	0	12.5972	0.356583	12	78
3_H761	385	5	13.1608	-0.5	NA	9.50877	0.165199	0.328188	11.288	1022.56	NA	NA	0	1	17.5723	378	-0.171644	0.999999	0	10.2151	0.474782	12	78
3_H761	386	5	13.2505	-0.0127826	NA	9.97294	0.173183	0.0131874	11.304	1022.58	NA	NA	0	1	17.5723	378	-0.344075	0.999998	0	13.9396	0.508107	12	78
3_H761	387	5	13.0429	0	NA	10.1992	0.177071	0.108896	11.316	1022.53	NA	NA	0	1	17.5723	378	-0.565004	1	0	16.8317	0.519249	12	78
3_H761	388	5	13.139	0.493609	NA	11.1763	0.193829	0.408187	11.322	1022.56	NA	NA	0	1	17.5723	378	0.421241	0.999862	0	12.4965	0.532742	12	78
3_H761	389	5	13.2352	-0.0127826	NA	12.8574	0.222525	0.501917	11.328	1022.58	NA	NA	0	1	17.5723	378	2.06008	0.999944	0	7.45276	0.493433	12	78
3_H761	390	5	13.3262	0.487217	NA	14.4327	0.249242	0.249748	11.342	1022.6	NA	NA	0	1	17.5723	378	0.442798	0.999999	0	7.24432	0.456908	12	78
3_H761	391	5	13.1224	-0.0191739	NA	15.4313	0.266082	0.315965	11.348	1022.55	NA	NA	0	1	17.5723	378	0.686389	0.999999	0	6.4665	0.363046	12	78
3_H761	392	5	13.0173	-0.0063913	NA	16.6625	0.286734	0.355027	11.356	1022.53	NA	NA	0	1	17.5723	378	1.1905	0.999988	0	11.9005	0.391968	12	78
3_H761	393	5	13.216	-0.506391	NA	17.9553	0.308275	0.29477	11.358	1022.57	NA	NA	0	1	17.5723	378	1.88506	0.999999	0	8.94474	0.32034	12	78
3_H761	394	5	13.0135	0.0063913	NA	18.8203	0.322601	0.166366	11.362	1022.52	NA	NA	0	1	17.5723	378	1.26971	0.99999	0	6.32026	0.386372	12	78
3_H761	395	5	12.9173	-0.506391	NA	19.5514	0.334652	0.198311	11.356	1022.5	NA	NA	0	1	17.5723	378	0.335219	0.999992	0	11.8094	0.370117	12	78
3_H761	396	5	12.7122	-0.0063913	NA	20.1867	0.34508	0.226253	11.364	1022.45	NA	NA	0	1	17.5723	378	0.0571055	1	0	6.75542	0.477657	12	78
3_H761	397	5	12.4764	0.0127826	NA	20.695	0.353393	0.0595651	11.42	1022.4	NA	NA	0	1	17.5723	378	-0.0145696	0.999999	0	11.5029	0.39906	12	78
3_H761	398	5	12.3096	-0.493609	NA	20.734	0.354031	0.0898167	11.368	1022.37	NA	NA	0	1	17.5723	378	-0.0967535	0.999987	0	10.0785	0.463571	12	78
3_H761	399	5	12.3032	0	NA	21.0408	0.359033	0.109361	11.378	1022.37	NA	NA	0	1	17.5723	378	-1.31043	0.999993	0	10.8896	0.355807	12	78
3_H761	400	5	12.1032	0.0127826	NA	21.3217	0.363604	0.117114	11.378	1022.34	NA	NA	0	1	17.5723	378	-0.424793	0.999938	0	6.61026	0.305085	12	78
3_H761	401	5	11.802	-0.506391	NA	22.8775	0.388762	0.686075	11.38	1022.3	NA	NA	0	1	17.5723	378	1.52868	0.999981	0	8.70644	0.451764	12	78
3_H761	402	5	11.5956	0	NA	26.0757	0.439558	0.920702	11.39	1022.27	NA	NA	0	1	17.5723	378	1.80762	0.999998	0	14.1143	0.32238	12	78
3_H761	403	5	11.6981	-0.0063913	NA	29.8781	0.498157	1.12494	11.386	1022.28	NA	NA	0	1	17.5723	378	1.60161	0.999991	0	11.3731	0.392384	12	78
3_H761	404	5	11.293	-0.519174	NA	33.9808	0.558915	1.09952	11.394	1022.23	NA	NA	0	1	17.5723	378	3.23214	0.999943	0	8.43651	0.445261	12	78
3_H761	405	5	10.7751	-0.480826	0.347985	37.7385	0.612058	0.919679	11.422	1022.2	NA	NA	0	1	17.5723	378	6.03728	0.999937	0	10.9108	0.406368	12	78
3_H761	406	5	6.32242	0.974435	0.6238	-14.6892	-0.253576	4.72863	13.382	1021.81	0.0082952	0.131306	0.0361579	NA	0	0	7.20115	0.999809	0	9.56163	0.395462	1	67
3_H761	407	5	7.84159	0.974435	0.412273	2.72858	0.0476047	3.69876	13.352	1021.96	-0.0373284	0.780399	0.0172678	NA	0	0	7.03693	0.999832	0	5.98019	0.417519	1	67
3_H761	408	5	8.59174	0.5	0.412273	13.2417	0.22906	2.13227	13.43	1022.04	-0.0062214	0.866025	0.0020738	NA	0	0	5.04065	0.999993	0	4.78306	0.306596	1	67
3_H761	409	5	9.23618	-0.493609	0.420568	53.6416	0.805324	6.53426	13.204	1022.09	0.0788044	0.905789	0.0212838	NA	0	0	14.454	0.999574	0	11.4854	0.419832	1	67
3_H761	410	5	7.57197	-1.46165	0.656981	69.9052	0.939126	4.12743	13.148	1021.94	0.010369	0.184805	0.0318358	NA	0	0	18.7652	0.997365	0	10.4945	0.517198	1	67
3_H761	411	5	5.28348	-2	0.789704	54.0945	0.809985	10.4346	13.13	1021.69	0.020738	0.569803	0.0172678	NA	0	0	2.87635	0.994915	0	4.95512	0.349894	1	67
3_H761	412	5	1.15113	0	NA	-1.28734	-0.0224664	2.5047	13.65	NA	NA	NA	0	NA	0	0	0.506607	0.999988	0	9.68391	0.400913	1	67
3_H761	413	5	1.23451	-0.5	0.327247	1.93879	0.0338318	0.549202	13.676	NA	NA	NA	0	NA	0	0	0.0489552	0.999995	0	5.20297	0.392752	1	67
3_H761	414	5	5.36903	0.493609	0.532553	-9.47726	-0.164656	2.39114	13.782	1021.7	0.010369	0.693375	0.0062214	NA	0	0	3.63879	0.999485	0	5.10308	0.499659	1	67
3_H761	415	5	6.06775	0	0.532553	-2.9001	-0.0505946	1.26285	13.784	1021.78	0.0062214	0.416025	0.00785128	NA	0	0	0.73367	0.999981	0	5.23396	0.495589	1	67
3_H761	416	5	6.28053	0.5	0.532553	0.576062	0.010054	0.701329	13.764	1021.8	-0.0145166	0.567775	0.0121514	NA	0	0	1.0902	0.999997	0	4.75835	0.414394	1	67
3_H761	417	5	6.68309	0	0.424716	2.05682	0.0358906	0.070239	13.76	1021.85	-0.0082952	0.57735	0.006773	NA	0	0	1.14299	0.999997	0	6.23663	0.380988	1	67
3_H761	418	5	6.88948	-0.493609	0.395682	3.21199	0.0560305	0.424801	13.75	1021.87	-0.0041476	0.377964	0.00586559	NA	0	0	0.517618	0.999997	0	5.03101	0.462351	1	67
3_H761	419	5	7.0997	0.0127826	0.374944	4.28783	0.0747669	0.146565	13.734	1021.89	-0.010369	0.606339	0.00785128	NA	0	0	0.430835	0.999998	0	9.01648	0.342396	1	67
3_H761	420	5	7.55339	0	0.347985	8.80133	0.153009	0.51831	13.7	1021.93	NA	NA	0	NA	0	0	0.802075	1	0	7.92976	0.307738	1	67
3_H761	421	5	7.46362	-0.487217	0.374944	10.6996	0.18566	0.302689	13.684	1021.92	-0.0082952	0.755929	0.0041476	NA	0	0	1.01691	0.999999	0	4.90282	0.310446	1	67
3_H761	422	5	7.46617	0	0.374944	11.7855	0.204248	0.136966	13.68	1021.92	-0.0041476	0.288675	0.00794205	NA	0	0	1.2091	1	0	5.32131	0.295967	1	67
3_H761	423	5	7.27512	-0.0127826	0.366649	11.9655	0.207323	0.119919	13.666	1021.91	0.0041476	0.353553	0.00633556	NA	0	0	0.697032	0.999981	0	5.33761	0.279406	1	67
3_H761	424	5	7.08279	-0.493609	0.337616	11.0076	0.190938	0.283164	13.654	1021.89	NA	NA	0	NA	0	0	-0.435875	0.999995	0	3.7643	0.358363	1	67
3_H761	425	5	7.09174	0	NA	9.37218	0.162847	0.268229	13.65	1021.89	NA	NA	0	NA	0	0	-0.177553	0.999993	0	5.23013	0.399252	1	67
3_H761	426	5	6.79685	0.0127826	NA	10.734	0.18625	0.24496	13.642	1021.86	NA	NA	0	NA	0	0	-2.18905	0.999847	0	6.37383	0.289362	1	67
3_H761	427	5	6.40324	-0.487217	NA	9.04298	0.157175	0.69207	13.632	1021.82	NA	NA	0	NA	0	0	-3.08051	0.999987	0	8.34701	0.322215	1	67
3_H761	428	5	5.81091	0	NA	5.91455	0.103045	0.911307	13.62	1021.76	NA	NA	0	NA	0	0	-2.44198	0.999998	0	7.3148	0.43232	1	67
3_H761	429	5	5.71219	0.0063913	0.337616	2.52469	0.0440498	0.892512	13.618	1021.75	NA	NA	0	NA	0	0	-2.87998	0.99998	0	6.20245	0.388088	1	67
3_H761	430	5	5.31347	-0.0127826	0.347985	-0.424145	-0.00740266	0.585031	13.616	1021.69	NA	NA	0	NA	0	0	-4.29098	0.999986	0	7.46487	0.364191	1	67
3_H761	431	5	5.13392	0.0191739	NA	-1.78203	-0.0310973	0.248993	13.6	1021.66	NA	NA	0	NA	0	0	-3.3863	0.999927	0	10.5256	0.459409	1	67
3_H761	432	5	5.24287	0	NA	-2.32434	-0.0405562	0.153851	13.59	1021.68	NA	NA	0	NA	0	0	-1.87013	0.999998	0	5.88578	0.538563	1	67
3_H761	433	5	5.0531	-0.5	NA	-0.955454	-0.0166751	0.412903	13.574	1021.65	NA	NA	0	NA	0	0	-2.25045	0.999996	0	5.22378	0.321555	1	67
3_H761	434	5	5.05949	-0.480826	NA	-0.52342	-0.00913528	0.0637161	13.564	1021.65	NA	NA	0	NA	0	0	-2.13159	0.999993	0	5.23542	0.334121	1	67
3_H761	435	5	4.95949	-0.5	NA	-1.02539	-0.0178954	0.824395	13.564	1021.64	NA	NA	0	NA	0	0	-2.06518	0.999891	0	5.00646	0.284481	1	67
3_H761	436	5	4.82114	1	NA	-2.60301	-0.0454155	0.976751	13.624	1021.62	NA	NA	0	NA	0	0	-0.797616	0.999808	0	7.14265	0.34412	1	67
3_H761	437	5	4.9646	0	NA	0.105765	0.00184595	0.165274	13.556	1021.64	NA	NA	0	NA	0	0	-3.68678	0.99996	0	4.15301	0.337108	1	67
3_H761	438	5	4.76971	0	NA	-0.168829	-0.00294662	0.20208	13.548	1021.61	NA	NA	0	NA	0	0	-2.22551	0.999993	0	4.67964	0.372969	1	67
3_H761	439	5	4.73392	0	NA	-1.51898	-0.0265082	0.181607	13.604	1021.6	NA	NA	0	NA	0	0	-2.59337	0.999987	0	7.34779	0.338207	1	67
3_H761	440	5	4.4761	-0.5	NA	-2.03303	-0.0354757	0.151392	13.538	1021.57	NA	NA	0	NA	0	0	-1.51925	0.999987	0	5.73937	0.343248	1	67
3_H761	441	5	4.27994	-0.0063913	NA	-2.63939	-0.0460497	0.441743	13.532	1021.55	NA	NA	0	NA	0	0	-3.21987	0.999978	0	4.87442	0.427923	1	67
3_H761	442	5	4.47866	0.506391	NA	-3.97954	-0.0694003	0.0974449	13.534	1021.57	NA	NA	0	NA	0	0	-2.30326	0.999979	0	3.10182	0.47446	1	67
3_H761	443	5	4.47483	-0.5	0.351441	-3.81439	-0.0665245	0.237582	13.54	1021.57	NA	NA	0	NA	0	0	-1.23154	0.99998	0	5.91608	0.429588	1	67
3_H761	444	5	4.8761	0	NA	-3.79116	-0.0661199	0.688833	13.538	1021.62	NA	NA	0	NA	0	0	-0.174424	0.99999	0	3.44785	0.428711	1	67
3_H761	445	5	4.87483	0	NA	0.195094	0.00340502	1.19334	13.54	1021.62	NA	NA	0	NA	0	0	-0.604964	0.999924	0	5.00993	0.329366	1	67
3_H761	446	5	4.87227	0.487217	NA	3.65336	0.06372	0.424117	13.544	1021.62	NA	NA	0	NA	0	0	-2.71485	0.99999	0	5.50827	0.309513	1	67
3_H761	447	5	5.17483	0.0191739	NA	4.93034	0.0859445	0.390348	13.54	1021.67	NA	NA	0	NA	0	0	-1.182	0.999912	0	4.30943	0.28151	1	67
3_H761	448	5	5.17738	0.493609	NA	6.87228	0.119657	0.680699	13.536	1021.67	NA	NA	0	NA	0	0	0.0295947	1	0	4.11115	0.349973	1	67
3_H761	449	5	5.57866	0.0127826	NA	9.41764	0.16363	1.13718	13.534	1021.73	NA	NA	0	NA	0	0	0.495562	0.999992	0	2.04785	0.327968	1	67
3_H761	450	5	5.44287	-0.493609	NA	13.4181	0.232056	0.516143	13.59	1021.71	NA	NA	0	NA	0	0	-2.19303	0.999711	0	6.53814	0.377637	1	67
3_H761	451	5	5.67866	-0.0063913	NA	11.84	0.20518	0.761664	13.534	1021.74	NA	NA	0	NA	0	0	-3.11002	0.999946	0	3.63298	0.358419	1	67
3_H761	452	5	5.57866	0.506391	NA	15.1012	0.260524	0.606857	13.534	1021.73	NA	NA	0	NA	0	0	-1.78548	0.99993	0	2.28521	0.304327	1	67
3_H761	453	5	5.7825	-0.0063913	NA	20.6428	0.352541	2.08223	13.528	1021.75	NA	NA	0	NA	0	0	-0.56548	0.999801	0	2.81834	0.341286	1	67
3_H761	454	5	5.58122	-0.5	NA	20.6562	0.35276	1.88812	13.53	1021.73	NA	NA	0	NA	0	0	-4.68952	0.999954	0	5.08204	0.386944	1	67
3_H761	455	5	5.54159	0	NA	17.6193	0.302692	0.809052	13.592	1021.73	NA	NA	0	NA	0	0	-1.5274	0.999797	0	4.39632	0.321806	1	67
3_H761	456	5	0.643165	-0.204522	0.433011	1.42138	0.0248053	0.275142	13.746	NA	0.020738	0.870388	0.006773	NA	0	0	1.16739	0.999993	0	9.40656	0.0796247	1	67
3_H761	457	5	0.6764	-0.0063913	0.420568	-0.160164	-0.00279539	0.710623	13.694	NA	-0.0124428	0.387298	0.017101	NA	0	0	0.8122	1	0	5.82053	0.151383	1	67
3_H761	458	5	0.5176	-0.506391	0.39983	0.556076	0.0097052	0.268786	13.786	NA	NA	NA	0	NA	0	0	0.493011	0.999964	0	7.82445	0.118589	1	67
3_H761	459	5	0.697148	-0.0063913	0.41642	0.603631	0.0105352	0.172379	13.818	NA	0.0124428	0.57735	0.0101595	NA	0	0	1.09037	0.999991	0	17.6389	0.217842	1	67
3_H761	460	5	0.781809	0.493609	0.354206	0.879249	0.0153452	0.0381065	13.842	NA	-0.0062214	0.433013	0.00747719	NA	0	0	-0.16444	0.999992	0	9.29208	0.192475	1	67
3_H761	461	5	0.68053	0	0.350059	0.619341	0.0108093	0.0385845	13.844	NA	0.0124428	0.625543	0.00895984	NA	0	0	1.31734	0.999972	0	5.44003	0.253403	1	67
3_H761	462	5	0.723009	-0.487217	0.341764	0.491974	0.00858646	0.096175	13.934	NA	0.0020738	0.188982	0.0062214	NA	0	0	0.60636	0.999971	0	3.86967	0.0938016	1	67
3_H761	463	5	0.585939	0	0.316878	-1.66365	-0.0290321	0.156713	13.912	NA	NA	NA	0	NA	0	0	-2.98438	0.999992	0	3.28168	0.161597	1	67
3_H761	464	5	0.588496	-0.0063913	0.327247	-1.8463	-0.0322184	0.609571	13.908	NA	NA	NA	0	NA	0	0	-3.34327	1	0	2.24225	0.177273	1	67
3_H761	465	5	0.638644	0.5	0.316878	0.84012	0.0146623	0.432804	13.986	NA	NA	NA	0	NA	0	0	-2.95517	0.999984	0	2.28046	0.209181	1	67
3_H761	466	5	0.580826	0.5	NA	2.47612	0.043203	0.240199	13.92	NA	NA	NA	0	NA	0	0	-1.79503	0.999994	0	3.5058	0.261097	1	67
3_H761	467	5	0.779548	0	NA	3.03306	0.0529121	0.179704	13.922	NA	NA	NA	0	NA	0	0	-1.17134	0.999983	0	2.59872	0.160043	1	67
3_H761	468	5	0.697443	-0.0063913	0.316878	1.99181	0.0347566	1.14523	13.944	NA	NA	NA	0	NA	0	0	-0.954837	0.999997	0	4.18252	0.160748	1	67
3_H761	469	5	0.796165	0	0.316878	2.2331	0.038965	0.288175	13.946	NA	NA	NA	0	NA	0	0	-0.709596	0.999999	0	4.95917	0.100545	1	67
3_H761	470	5	0.891052	-0.0127826	0.337616	2.76459	0.0482325	0.324695	13.954	NA	NA	NA	0	NA	0	0	-1.09235	0.999993	0	6.19338	0.0970226	1	67
3_H761	471	5	0.561652	0.506391	0.342801	3.22836	0.0563157	0.0829134	14.01	NA	NA	NA	0	NA	0	0	0.199147	0.999983	0	6.38803	0.095856	1	67
3_H761	472	5	0.596165	0.5	NA	3.21409	0.056067	0.0756946	13.956	NA	NA	NA	0	NA	0	0	0.0957035	0.999978	0	5.03475	0.0659263	1	67
3_H761	473	5	0.997443	0	0.358354	3.88217	0.0677048	0.286591	13.954	NA	NA	NA	0	NA	0	0	-0.534027	0.999993	0	6.72178	0.137868	1	67
3_H761	474	5	0.803835	0.480826	NA	-0.522274	-0.00911528	2.25749	13.964	NA	NA	NA	0	NA	0	0	-1.95911	0.99999	0	4.42094	0.0366778	1	67
3_H761	475	5	0.903835	0.0191739	NA	3.89084	0.0678559	0.482004	13.964	NA	NA	NA	0	NA	0	0	-0.109661	0.999954	0	4.65098	0.160807	1	67
3_H761	476	5	0.906391	0.5	NA	3.78849	0.0660735	0.731227	13.96	NA	NA	NA	0	NA	0	0	0.0923362	0.999999	0	4.76684	0.176784	1	67
3_H761	477	5	0.764209	-0.19813	NA	4.37309	0.0762508	0.0506686	14.026	NA	NA	NA	0	NA	0	0	-0.476718	0.999998	0	4.67317	0.25704	1	67
3_H761	478	5	0.903835	0.5	NA	4.20656	0.0733524	0.0642588	13.964	NA	NA	NA	0	NA	0	0	0.517304	0.999973	0	4.81993	0.166473	1	67
3_H761	479	5	0.702557	0	NA	4.06056	0.0708109	0.246022	13.966	NA	NA	NA	0	NA	0	0	-1.39115	0.999941	0	6.17168	0.127967	1	67
3_H761	480	5	0.8	0.5	NA	3.51798	0.0613618	0.234356	13.97	NA	NA	NA	0	NA	0	0	0.46316	0.999995	0	11.4187	0.27213	1	67
3_H761	481	5	0.7	0	NA	4.26931	0.0744446	0.0471037	13.97	NA	NA	NA	0	NA	0	0	-2.33303	0.999988	0	5.15708	0.364001	1	67
3_H761	482	5	0.798722	-0.493609	NA	4.25495	0.0741946	0.289204	13.972	NA	NA	NA	0	NA	0	0	-1.22995	0.999991	0	8.76583	0.240367	1	67
3_H761	483	5	1.00639	0	NA	4.77882	0.0833095	0.0807514	13.96	NA	NA	NA	0	NA	0	0	-3.04917	0.999939	0	7.37498	0.289894	1	67
3_H761	484	5	0.866765	0.487217	NA	4.78072	0.0833425	0.49463	14.022	NA	NA	NA	0	NA	0	0	-2.85849	0.99974	0	10.2375	0.332674	1	67
3_H761	485	5	0.798722	-0.5	NA	4.74764	0.0827671	0.0960185	13.972	NA	NA	NA	0	NA	0	0	-0.586864	0.999994	0	13.5834	0.398801	1	67
3_H761	486	5	0.802557	0	NA	4.39798	0.0766839	0.331418	13.966	NA	NA	NA	0	NA	0	0	-1.17469	0.999998	0	10.7124	0.405657	1	67
3_H761	487	5	0.898722	0.0063913	NA	4.30831	0.0751233	0.0955115	13.972	NA	NA	NA	0	NA	0	0	-0.989196	0.999999	0	17.5143	0.409432	1	67
3_H761	488	5	0.614061	1	NA	4.39802	0.0766846	0.269505	13.948	NA	NA	NA	0	NA	0	0	-0.929635	0.99999	0	12.9275	0.152552	1	67
3_H761	489	5	0.705113	0.487217	NA	5.09009	0.088722	0.249124	13.962	NA	NA	NA	0	NA	0	0	-0.547608	0.999996	0	15.2004	0.15625	1	67
3_H761	490	5	0.824287	-0.5	NA	3.61672	0.0630818	0.277278	13.932	NA	NA	NA	0	NA	0	0	-1.73836	0.999977	0	10.6117	0.549807	1	67
3_H761	491	5	0.774435	0.519174	NA	4.45397	0.0776581	0.17961	14.01	NA	NA	NA	0	NA	0	0	-2.79397	0.999968	0	6.78386	0.579725	1	67
3_H761	492	5	5.63097	1.02557	0.433011	-20.0724	-0.343207	2.58987	13.988	1021.74	-0.020738	0.721688	0.0114842	NA	0	0	-6.37744	0.99953	0	3.37418	0.403428	1	67
3_H761	493	5	6.5706	0.249261	0.35317	-13.0259	-0.225392	1.32774	13.926	1021.83	NA	NA	0	NA	0	0	-2.33461	0.999936	0	5.71269	0.442816	1	67
3_H761	494	5	7.25624	0.531956	0.332431	-8.0852	-0.140645	1.27492	13.792	1021.9	NA	NA	0	NA	0	0	-0.538506	0.999992	0	6.45354	0.355686	1	67
3_H761	495	5	7.88948	0.544739	NA	-4.20565	-0.0733365	0.748088	13.74	1021.97	NA	NA	0	NA	0	0	0.564813	0.999986	0	6.9811	0.484822	1	67
3_H761	496	5	8.16519	0.519174	NA	-1.1512	-0.0200909	0.626362	13.778	1021.99	NA	NA	0	NA	0	0	-1.5668	0.999864	0	5.98784	0.417617	1	67
3_H761	497	5	8.04061	0.0191739	0.316878	-0.959441	-0.0167446	0.446621	13.66	1021.98	NA	NA	0	NA	0	0	-2.64411	0.999999	0	3.61494	0.345452	1	67
3_H761	498	5	8.06745	0.0063913	NA	-2.65199	-0.0462694	0.284826	13.618	1021.98	NA	NA	0	NA	0	0	-2.86325	0.999999	0	4.86413	0.401914	1	67
3_H761	499	5	8.04189	-0.493609	NA	1.37892	0.0240644	1.34694	13.658	1021.98	NA	NA	0	NA	0	0	-2.62645	0.999997	0	3.91446	0.459529	1	67
3_H761	500	5	7.7879	-0.5	NA	3.12158	0.0544549	0.0735133	13.586	1021.96	NA	NA	0	NA	0	0	-2.96104	0.999994	0	5.03096	0.418606	1	67
3_H761	501	5	7.79941	-0.5	NA	3.34511	0.05835	0.30485	13.568	1021.96	NA	NA	0	NA	0	0	-3.98982	0.999891	0	2.66796	0.432443	1	67
3_H761	502	5	7.30452	0.0191739	NA	1.67791	0.029281	0.192254	13.56	1021.91	NA	NA	0	NA	0	0	2.8184	0.999438	0	3.66537	0.345701	1	67
3_H761	503	5	7.40708	-0.5	NA	2.15181	0.0375473	0.439502	13.556	1021.92	NA	NA	0	NA	0	0	1.0394	0.999664	0	3.44578	0.432189	1	67
3_H761	504	5	7.58407	0.0063913	NA	4.22337	0.0736449	0.40851	13.592	1021.94	NA	NA	0	NA	0	0	-1.20192	0.999998	0	3.37633	0.438919	1	67
3_H761	505	5	7.32625	0.493609	NA	6.45591	0.112439	0.879658	13.526	1021.91	NA	NA	0	NA	0	0	-1.10346	0.999985	0	2.68444	0.386482	1	67
3_H761	506	5	7.4237	-0.474435	NA	7.66618	0.133401	0.873418	13.53	1021.92	NA	NA	0	NA	0	0	-2.6648	0.999987	0	3.60015	0.386844	1	67
3_H761	507	5	7.63903	0.0127826	NA	9.82168	0.170582	0.675241	13.506	1021.94	NA	NA	0	NA	0	0	1.19826	0.999999	0	3.08096	0.296842	1	67
3_H761	508	5	7.44415	0	NA	11.6014	0.201102	0.729501	13.498	1021.92	NA	NA	0	NA	0	0	0.814119	0.999985	0	4.01595	0.401269	1	67
3_H761	509	5	7.46843	0	NA	14.3949	0.248603	0.30065	13.46	1021.92	NA	NA	0	NA	0	0	3.46689	0.999997	0	3.08737	0.317238	1	67
3_H761	510	5	7.26971	-0.512783	NA	14.0444	0.242674	0.115435	13.458	1021.9	NA	NA	0	NA	0	0	3.05945	1	0	3.65087	0.355526	1	67
3_H761	511	5	7.38122	-0.0191739	NA	13.4978	0.233407	0.272962	13.44	1021.92	NA	NA	0	NA	0	0	2.59561	0.999987	0	3.6304	0.363024	1	67
3_H761	512	5	7.18633	0.480826	NA	13.5285	0.233929	0.335388	13.432	1021.9	NA	NA	0	NA	0	0	2.50257	0.999979	0	3.41897	0.328093	1	67
3_H761	513	5	7.44926	0.204522	NA	14.9484	0.257949	0.536025	13.49	1021.92	NA	NA	0	NA	0	0	3.5909	0.999997	0	2.86746	0.308195	1	67
3_H761	514	5	7.39272	0	NA	18.7644	0.321677	0.729652	13.422	1021.92	NA	NA	0	NA	0	0	1.63472	0.99963	0	5.80117	0.306155	1	67
3_H761	515	5	7.294	-0.0127826	NA	16.2875	0.280457	1.0207	13.42	1021.91	NA	NA	0	NA	0	0	-2.0412	0.999994	0	4.56309	0.325876	1	67
3_H761	516	5	7.29783	0	NA	15.3797	0.265214	0.236478	13.414	1021.91	NA	NA	0	NA	0	0	-1.75996	0.999992	0	2.18552	0.407873	1	67
3_H761	517	5	7.5531	-0.263522	NA	18.7925	0.322142	2.06377	13.484	1021.93	NA	NA	0	NA	0	0	0.863638	0.999834	0	3.27172	0.337683	1	67
3_H761	518	5	7.36204	-0.69813	NA	22.1103	0.376391	1.48569	13.47	1021.91	NA	NA	0	NA	0	0	1.25237	0.999973	0	2.48146	0.368027	1	67
3_H761	519	5	7.40167	0.0127826	NA	18.9179	0.324213	0.711575	13.408	1021.92	NA	NA	0	NA	0	0	2.72385	0.999883	0	3.40902	0.283365	1	67
3_H761	520	5	7.79783	0	NA	23.5017	0.398777	1.46962	13.414	1021.96	NA	NA	0	NA	0	0	4.42311	0.999999	0	1.92436	0.336075	1	67
3_H761	521	5	7.80039	0	NA	28.273	0.473674	1.20175	13.41	1021.96	NA	NA	0	NA	0	0	5.09217	0.999965	0	1.27427	0.292145	1	67
3_H761	522	5	8.09656	0	NA	33.4565	0.551304	1.19176	13.416	1021.99	NA	NA	0	NA	0	0	7.38994	0.999881	0	0.975911	0.322926	1	67
3_H761	523	5	8.29272	-0.0191739	NA	37.8927	0.614185	1.44739	13.422	1022.01	NA	NA	0	NA	0	0	10.2184	0.999935	0	2.26906	0.284142	1	67
3_H761	524	5	8.394	0.0127826	NA	43.9452	0.69397	1.61008	13.42	1022.02	NA	NA	0	NA	0	0	12.1592	0.999984	0	3.36425	0.331173	1	67
3_H761	525	5	8.2055	0.5	NA	50.1227	0.767419	1.49972	13.402	1022	NA	NA	0	NA	0	0	13.2006	0.999972	0	1.70357	0.299127	1	67
3_H761	526	5	7.70039	-0.5	NA	53.7799	0.806754	0.868826	13.41	1021.95	NA	NA	0	NA	0	0	13.1226	0.999933	0	1.07075	0.322221	1	67
3_H761	527	5	7.10167	-1	0.405014	57.9174	0.847284	0.621924	13.408	1021.89	NA	NA	0	NA	0	0	11.1896	0.999889	0	1.81826	0.331627	1	67
3_H761	528	5	5.3055	-2	0.532553	45.8371	0.717362	5.63574	13.402	1021.69	0.0186642	0.938315	0.00397103	NA	0	0	6.49356	0.99982	0	1.27147	0.322097	1	67
3_H761	529	5	2.79272	-2	0.748228	28.533	0.477665	4.35321	13.422	1021.47	0.0269594	0.860946	0.00919671	NA	0	0	4.25698	0.999628	0	2.26258	0.345151	1	67
3_H761	530	5	1.03579	0	0.412273	-3.41926	-0.0596419	0.305189	13.824	NA	-0.0082952	0.377964	0.0117312	NA	0	0	0.603565	0.999999	0	2.22502	0.301153	1	67
3_H761	531	5	11.9021	-1.2173	1.20032	16.7599	0.288362	0.181633	10.434	1022.31	-0.0476974	0.874329	0.0152862	1	32.526	115	-1.42454	0.999994	0	1.39617	0.248694	13	79
3_H761	532	5	10.2157	-1.15978	1.1381	16.6497	0.286519	0.45964	10.882	1022.16	0.0082952	0.377964	0.0117312	1	32.526	115	-0.639005	0.999946	0	1.54258	0.275652	13	79
3_H761	533	5	4.29459	0.461652	1.46162	-2.80137	-0.0488737	0.70914	13.262	1021.55	-0.0186642	0.416025	0.0235538	NA	0	0	-0.990671	0.999998	0	3.0578	0.257439	1	67
3_H761	534	5	8.29017	-0.980826	0.939018	10.763	0.186748	0.143249	13.426	1022.01	0.0041476	0.169031	0.0139629	NA	0	0	-2.90987	0.999992	0	0.377418	0.282544	1	67
3_H761	535	5	7.7234	-0.436087	0.860214	12.2108	0.211508	1.08583	13.434	1021.95	-0.0145166	0.575396	0.0119131	NA	0	0	-2.3147	0.999997	0	1.87591	0.274488	1	67
3_H761	536	5	9.70236	-0.455261	0.806295	6.92596	0.120587	0.717192	13.004	1022.13	-0.0290332	0.848875	0.0104379	1	10.0575	109	-2.6753	0.999999	0	1.21057	0.258241	14	80
3_H761	537	5	9.41642	-0.44887	0.723343	9.91748	0.17223	0.935258	12.982	1022.11	-0.0165904	0.468165	0.018079	1	10.0575	109	-2.3454	0.999994	0	1.2242	0.263109	14	80
3_H761	538	5	9.2059	0.0127826	0.673572	10.4166	0.180805	0.456702	12.842	1022.09	-0.0145166	0.848875	0.00521895	1	10.0575	109	-1.86241	0.999994	0	1.21402	0.238703	14	80
3_H761	539	5	9.01356	0	0.706752	9.82212	0.17059	0.204386	12.83	1022.07	0	0	0.0145659	1	10.0575	109	-1.5953	0.999994	0	2.12787	0.219205	14	80
3_H761	540	5	8.78161	0.468044	0.644538	10.1969	0.177032	0.738101	12.88	1022.05	0.0228118	0.802257	0.0098004	1	10.0575	109	-2.32716	0.999995	0	1.12262	0.242373	14	80
3_H761	541	5	8.35939	0.0191739	1.1464	1.38044	0.0240909	0.705732	13.63	1022.01	-0.0020738	0.0912871	0.0130611	NA	0	0	-0.218457	0.99999	0	1.28632	0.273657	1	67
3_H761	542	5	8.25556	-0.659783	1.03441	3.36754	0.0587409	0.171927	13.636	1022	-0.0145166	0.7298	0.00785128	NA	0	0	-0.0468516	0.999996	0	2.63702	0.277601	1	67
3_H761	543	5	8.00541	-0.480826	0.864361	6.47423	0.112756	1.57316	13.558	1021.98	-0.0331808	0.970143	0.00478924	NA	0	0	-0.596757	0.999999	0	0.928175	0.276162	1	67
3_H761	544	5	7.82075	0	0.789704	8.32902	0.144857	0.187491	13.534	1021.96	0.0082952	0.29173	0.0157026	NA	0	0	-1.17243	0.999992	0	1.35054	0.270645	1	67
3_H761	545	5	7.42842	-1	0.789704	9.35531	0.162556	0.122969	13.522	1021.92	0.0020738	0.121268	0.0098004	NA	0	0	-0.866453	0.999957	0	0.969073	0.257519	1	67
3_H761	546	5	6.82586	-0.0063913	0.760671	11.8384	0.205152	0.850278	13.526	1021.86	0.0124428	0.83205	0.00478924	NA	0	0	0.889352	0.999978	0	1.58521	0.260812	1	67
3_H761	547	5	5.77277	1.02557	1.07589	-5.58516	-0.0973251	1.48981	13.922	1021.75	-0.0082952	0.348155	0.0128954	NA	0	0	-0.631208	0.999997	0	1.59209	0.222211	1	67
3_H761	548	5	6.51623	0.538348	0.856066	1.1096	0.0193649	0.794082	13.854	1021.83	0.0228118	0.74162	0.0119131	NA	0	0	-1.11035	0.999999	0	1.65679	0.23631	1	67
3_H761	549	5	6.58879	0.0176953	0.839476	-1.67313	-0.0291976	1.33766	13.866	1021.84	0.0041476	0.176777	0.0133327	NA	0	0	-0.722101	0.999998	0	0.782746	0.223391	1	67
3_H761	550	5	6.58692	0.0127826	0.806295	5.83631	0.101687	1.5053	13.744	1021.84	-0.0186642	0.783349	0.0085505	NA	0	0	-0.947563	0.999999	0	1.54889	0.251246	1	67
3_H761	551	5	11.328	-0.455261	1.06345	3.26911	0.0570257	2.37279	12.168	1022.24	-0.0145166	0.494975	0.0147128	1	13.0816	142	0.349402	0.999994	0	5.54416	0.0737871	15	81
3_H761	552	5	11.1804	0	0.798	7.28054	0.126728	0.16676	12.086	1022.23	-0.010369	0.481125	0.010908	1	13.0816	142	-0.226348	0.999981	0	4.49912	0.140411	15	81
3_H761	553	5	10.8996	-0.493609	0.818738	7.63222	0.132814	0.0639481	12.056	1022.21	-0.0248856	0.707107	0.0143677	1	13.0816	142	-1.09559	0.999999	0	3.34717	0.230678	15	81
3_H761	554	5	10.9124	-0.5	0.773114	8.16441	0.142014	0.358448	12.036	1022.21	0.010369	0.645497	0.00708338	1	13.0816	142	-0.916649	0.999993	0	2.13545	0.282331	15	81
3_H761	555	5	10.6009	-0.0063913	0.752376	9.21782	0.160188	0.382504	12.054	1022.19	-0.0020738	0.223607	0.00521895	1	13.0816	142	-0.153503	0.999998	0	2.16941	0.360988	15	81
3_H761	556	5	10.1958	0.506391	0.706752	10.6369	0.184585	0.204759	12.062	1022.16	-0.0041476	0.288675	0.00794205	1	13.0816	142	-0.533709	0.999992	0	2.48953	0.216907	15	81
3_H761	557	5	9.88426	-0.519174	0.632096	11.2614	0.195286	0.124275	12.08	1022.14	-0.0041476	0.288675	0.00794205	1	13.0816	142	-1.07843	0.999999	0	2.54823	0.154596	15	81
3_H761	558	5	9.35997	-0.0191739	0.619653	11.7991	0.20448	0.256725	12.118	1022.1	0	0	0.0101595	1	13.0816	142	-1.49542	0.999995	0	3.21307	0.055924	15	81
3_H761	559	5	9.18967	-0.0319565	0.536701	12.737	0.220475	0.295635	12.228	1022.09	-0.0165904	0.549442	0.0145659	1	13.0816	142	-2.06697	0.999998	0	2.28699	0.113506	15	81
3_H761	560	5	4.01947	0	0.963904	0.190057	0.00331711	2.43562	13.746	1021.53	-0.0145166	0.673575	0.0091967	NA	0	0	-0.468822	0.999974	0	4.41948	0.364251	1	67
3_H761	561	5	8.89076	-0.487217	0.968051	2.31111	0.0403256	0.503057	13.478	1022.06	-0.0248856	0.866025	0.0082952	NA	0	0	-1.24908	0.999992	0	1.4005	0.376465	1	67
3_H761	562	5	8.4176	-0.468044	0.851918	5.3086	0.0925201	1.15365	13.436	1022.02	-0.020738	0.96225	0.0033865	NA	0	0	-1.07379	0.999997	0	2.40561	0.418682	1	67
3_H761	563	5	8.44317	-0.519174	0.806295	10.0621	0.174716	1.31669	13.396	1022.02	-0.031107	0.676252	0.0195642	NA	0	0	-0.550497	0.999998	0	1.48156	0.317696	1	67
3_H761	564	5	8.04956	-1	0.719195	12.104	0.209687	0.301259	13.386	1021.98	-0.0290332	0.68973	0.0175968	NA	0	0	-0.128851	0.999997	0	1.9955	0.18959	1	67
3_H761	565	5	7.46106	-0.5	0.698457	16.6349	0.286273	1.36505	13.368	1021.92	-0.0497712	0.852803	0.0175968	NA	0	0	-1.10105	0.999945	0	6.12531	0.318204	1	67
3_H761	566	5	11.7552	-0.94887	1.01367	9.37367	0.162873	0.788442	12.132	1022.29	-0.0290332	0.848875	0.0104379	1	13.7493	110	1.46974	0.999971	0	18.7449	0.166521	16	82
3_H761	567	5	11.2731	-0.512783	0.872656	9.83809	0.170865	0.529966	12.104	1022.23	-0.0331808	0.834058	0.0126711	1	13.7493	110	0.105829	0.999989	0	23.4308	0.137969	16	82
3_H761	568	5	10.7155	-0.519174	0.702605	14.1284	0.244096	0.490986	12.194	1022.2	0.0165904	0.609994	0.0124428	1	13.7493	110	-1.09847	0.999974	0	20.0769	0.131449	16	82
3_H761	569	5	10.0181	-0.519174	0.669424	16.2837	0.280394	0.935491	12.19	1022.15	0.010369	0.310087	0.0183544	1	13.7493	110	-2.14853	0.999994	0	22.0403	0.688832	16	82
3_H761	570	5	8.38692	1.01917	0.947313	-0.51062	-0.00891188	3.59575	13.484	1022.02	-0.0186642	0.390199	0.025427	NA	0	0	-3.17219	0.999976	0	14.0361	0.291148	1	67
3_H761	571	5	9.12527	0.0191739	0.91828	2.97613	0.0519199	0.2569	13.424	1022.08	0	0	0.00757245	NA	0	0	-3.73181	0.999998	0	18.1663	0.627374	1	67
3_H761	572	5	9.26106	0.0191739	0.976346	4.9587	0.0864376	0.343151	13.368	1022.1	0.0041476	0.707107	0.00239462	NA	0	0	-4.06935	0.999998	0	15.2369	0.96482	1	67
3_H761	573	5	9.18663	0.0191739	0.926575	5.87251	0.102315	0.205857	13.328	1022.09	-0.020738	0.686803	0.0126711	NA	0	0	-4.1853	0.999987	0	13.0569	0.964984	1	67
3_H761	574	5	9.20708	0.0127826	0.744081	7.94344	0.138196	0.763085	13.296	1022.09	-0.0062214	0.353553	0.00950335	NA	0	0	-3.44526	0.999996	0	12.961	1.2389	1	67
3_H761	575	5	9.18407	-0.19813	0.789704	9.01484	0.15669	0.193929	13.332	1022.09	0.0165904	0.852803	0.00586559	NA	0	0	-3.93442	0.999998	0	9.8141	1.23942	1	67
3_H761	576	5	9.15693	0.0127826	0.532553	7.45245	0.129703	0.778088	13.218	1022.09	0.010369	0.521286	0.0098004	NA	0	0	-1.74929	0.999847	0	37.8662	0.414954	1	67
3_H761	577	5	9.65949	-0.512783	0.507668	10.2179	0.177392	0.282462	13.214	1022.13	-0.0186642	0.656392	0.0123851	NA	0	0	-0.137522	0.999996	0	41.125	0.469496	1	67
3_H761	578	5	9.46716	0.5	0.574029	11.4618	0.198714	0.562025	13.202	1022.11	-0.0062214	0.416025	0.00785128	NA	0	0	-0.120486	0.999996	0	45.3934	0.137288	1	67
3_H761	579	5	9.26971	-0.0191739	0.495225	11.9749	0.207483	0.147247	13.198	1022.1	-0.010369	0.343401	0.016373	NA	0	0	0.186464	0.999964	0	40.4973	0.745836	1	67
3_H761	580	5	8.96971	-0.512783	0.565734	11.3081	0.196085	0.665686	13.198	1022.07	0.020738	0.645497	0.0141668	NA	0	0	8.94085	0.999882	0	33.6609	0.948137	1	67
3_H761	581	5	9.4646	0.493609	0.690162	16.2625	0.280039	1.15942	13.206	1022.11	-0.0020738	0.223607	0.00521895	NA	0	0	5.94761	0.999893	0	22.244	1.03678	1	67
3_H761	582	5	9.66332	0.493609	0.719195	21.7965	0.371311	1.39912	13.208	1022.13	0	0	0.0041476	NA	0	0	2.74207	0.999858	0	23.6136	0.303576	1	67
3_H761	583	5	9.45949	-0.0127826	0.619653	22.6673	0.38538	0.504589	13.214	1022.11	-0.0269594	0.892844	0.00785128	NA	0	0	0.203519	0.999937	0	36.8061	0.926353	1	67
3_H761	584	5	8.75565	-0.519174	0.48693	19.5889	0.33527	0.68167	13.22	1022.05	-0.0062214	0.288675	0.0119131	NA	0	0	-2.14704	0.999922	0	54.13	1.99049	1	67
3_H761	585	5	8.14926	-0.5	0.52011	17.9219	0.307721	1.07829	13.23	1021.99	-0.010369	0.944911	0.0020738	NA	0	0	-5.4109	0.999892	0	84.5412	0.854733	1	67
3_H761	586	5	7.74926	-1	0.470339	13.2133	0.228578	0.745986	13.23	1021.95	-0.0041476	0.27735	0.0082952	NA	0	0	-5.1253	0.99991	0	43.6831	1.02722	1	67
3_H761	587	5	7.64287	0	0.437158	13.0371	0.225581	0.440058	13.24	1021.94	-0.0041476	0.707107	0.00239462	NA	0	0	-2.27544	0.999918	0	45.6119	2.15888	1	67
3_H761	588	5	7.53776	-0.5	0.41642	14.7653	0.254859	0.249717	13.248	1021.93	0.010369	0.721688	0.00574209	NA	0	0	-1.92169	0.999979	0	17.6509	0.274973	1	67
3_H761	589	5	7.63776	-0.5	0.395682	14.9877	0.258612	0.312957	13.248	1021.94	0	0	0.0033865	NA	0	0	-2.14167	0.999989	0	19.1463	0.183825	1	67
3_H761	590	5	7.43009	0.0191739	0.379092	16.5612	0.285039	0.156001	13.26	1021.92	NA	NA	0	NA	0	0	-1.23542	0.999998	0	24.0733	0.740455	1	67
3_H761	591	5	7.33009	-0.487217	NA	16.2244	0.279401	0.11163	13.26	1021.91	NA	NA	0	NA	0	0	-1.4792	0.999997	0	34.5834	0.924251	1	67
3_H761	592	5	7.22497	0	0.316878	16.441	0.283027	0.183005	13.268	1021.9	NA	NA	0	NA	0	0	-1.97021	0.999995	0	18.282	0.381048	1	67
3_H761	593	5	7.58023	-0.204522	NA	16.6309	0.286204	0.336783	13.338	1021.94	NA	NA	0	NA	0	0	-2.23087	0.999995	0	11.8869	0.315621	1	67
3_H761	594	5	7.72242	0.0191739	NA	18.0439	0.309746	0.925166	13.272	1021.95	NA	NA	0	NA	0	0	-1.42764	0.999993	0	7.4561	0.762138	1	67
3_H761	595	5	7.71858	0	0.358354	22.4964	0.382626	0.491957	13.278	1021.95	NA	NA	0	NA	0	0	-0.979829	0.999999	0	11.7084	0.22039	1	67
3_H761	596	5	5.7764	-0.974435	1.4077	15.6016	0.268946	0.769757	13.344	1021.75	-0.0373284	0.886796	0.0112318	NA	0	0	-2.51306	0.999898	0	61.6313	0.299729	1	67
3_H761	597	5	3.70197	-1.01917	1.34134	17.9224	0.307728	1.07508	13.304	1021.5	-0.010369	0.190071	0.0309221	NA	0	0	1.20563	0.999876	0	68.9584	0.724842	1	67
3_H761	598	5	5.3354	0.0255652	0.868509	0.632312	0.0110357	1.47634	13.884	1021.7	0.0082952	0.417029	0.0104379	NA	0	0	-0.865552	0.999996	0	39.4086	0.425311	1	67
3_H761	599	5	5.81721	0.0319565	0.798	5.50725	0.0959716	0.982251	13.756	1021.76	-0.0062214	0.183254	0.0192689	NA	0	0	-0.608451	0.999996	0	36.002	0.943842	1	67
3_H761	600	5	5.35428	0.0191739	0.748228	8.03664	0.139806	0.465588	13.698	1021.7	-0.0456236	0.755483	0.0228432	NA	0	0	-0.274726	0.999999	0	50.8296	2.1746	1	67
3_H761	601	5	7.77955	1.02557	0.997084	-7.72875	-0.134483	1.77263	13.822	1021.96	-0.0435498	0.931724	0.0098004	NA	0	0	-2.14455	0.99999	0	25.0275	0.450703	1	67
3_H761	602	5	8.61023	0.519174	0.922428	-2.99288	-0.0522119	0.718303	13.774	1022.04	0.0041476	0.176777	0.0133327	NA	0	0	-2.76853	0.999998	0	43.4997	0.669929	1	67
3_H761	603	5	9.43451	0.0127826	0.851918	2.0917	0.036499	1.71555	13.736	1022.11	0.0062214	0.288675	0.0119131	NA	0	0	-2.4558	0.999998	0	37.4303	0.81288	1	67
3_H761	604	5	9.55624	0	0.739933	5.74144	0.100039	0.256133	13.702	1022.12	-0.010369	0.693375	0.0062214	NA	0	0	-1.59953	0.999988	0	19.3198	0.520817	1	67
3_H761	605	5	9.56519	0	0.810442	6.45498	0.112422	0.258491	13.688	1022.12	0.0062214	0.288675	0.0119131	NA	0	0	-1.03081	1	0	21.8907	0.596836	1	67
3_H761	606	5	9.26903	0.506391	0.773114	8.78785	0.152776	0.715843	13.682	1022.1	-0.0248856	0.69282	0.0149544	NA	0	0	-1.60443	0.999984	0	44.4403	0.887646	1	67
3_H761	607	5	9.28437	0.0319565	0.644538	9.10698	0.158278	0.281497	13.658	1022.1	0.0082952	0.328798	0.013756	NA	0	0	-2.11388	0.999996	0	36.4913	0.611928	1	67
3_H761	608	5	9.29076	-0.5	0.698457	8.58444	0.149267	0.0518388	13.648	1022.1	-0.0124428	0.566947	0.0104379	NA	0	0	-1.54457	0.999999	0	26.4403	0.296028	1	67
3_H761	609	5	9.29076	-0.5	0.60721	9.54388	0.165803	0.368089	13.648	1022.1	-0.0269594	0.968963	0.00397102	NA	0	0	-1.33287	0.999999	0	23.1092	0.551901	1	67
3_H761	610	5	8.79076	-0.5	0.611358	15.8993	0.273948	0.66473	13.648	1022.05	-0.010369	0.533002	0.00950335	NA	0	0	-1.63051	0.999974	0	32.2792	0.56488	1	67
3_H761	611	5	8.48564	-0.5	0.528406	14.8419	0.256153	0.226917	13.656	1022.03	-0.0165904	0.707107	0.00957847	NA	0	0	-0.975938	0.999945	0	22.0036	0.14308	1	67
3_H761	612	5	8.17925	-0.5	0.578177	16.06	0.276644	0.501693	13.666	1022	0.0124428	0.625543	0.00895984	NA	0	0	1.0799	0.999964	0	34.3035	0.72319	1	67
3_H761	613	5	7.8767	-0.519174	0.598915	16.9238	0.2911	0.0751869	13.67	1021.97	0.0186642	0.938315	0.00397102	NA	0	0	2.03389	0.999999	0	15.2791	0.367464	1	67
3_H761	614	5	7.28053	-0.5	0.594767	17.9042	0.307426	0.289749	13.664	1021.91	0	0	0.006773	NA	0	0	1.52346	0.999983	0	44.6053	0.72125	1	67
3_H761	615	5	6.4703	-1	0.611358	18.9558	0.324838	0.882735	13.68	1021.82	0.0248856	0.762001	0.0122102	NA	0	0	1.45725	0.999988	0	39.2447	0.543582	1	67
3_H761	616	5	8.93835	1.01278	1.36622	-10.6415	-0.184664	2.12044	13.85	1022.07	-0.0020738	0.0762493	0.0156568	-1	12.8068	143	-0.0382399	0.999986	0	26.9665	0.43516	17	83
3_H761	617	5	10.1754	0.531956	1.29156	-4.59836	-0.0801703	0.419492	13.792	1022.16	-0.0269594	0.593366	0.0211148	-1	12.8068	143	-0.730203	0.999994	0	31.1065	0.420586	17	83
3_H761	618	5	10.7087	0.519174	1.13396	-0.881062	-0.0153768	1.66794	13.74	1022.2	-0.0539188	0.93576	0.0117312	-1	12.8068	143	-2.45712	0.999909	0	29.3988	0.484036	17	83
3_H761	619	5	11.1598	0.0447391	1.03856	3.7385	0.0652029	0.572771	13.66	1022.23	-0.020738	0.552158	0.018079	0	12.8068	143	-3.79479	1	0	32.6127	0.416383	17	83
3_H761	620	5	11.5531	2.10226	0.760671	5.49317	0.0957271	0.290911	13.514	1022.26	-0.0228118	0.692935	0.0137038	0	12.8068	143	-3.29132	0.999984	0	25.5997	0.3888	17	83
3_H761	621	5	11.609	-0.410522	0.764819	6.63994	0.11563	0.670231	13.27	1022.27	-0.0041476	0.131306	0.018079	0	12.8068	143	-2.5124	0.999999	0	26.266	0.611556	17	83
3_H761	622	5	10.7522	-0.416913	0.793852	8.02861	0.139668	0.114048	13.046	1022.2	-0.0290332	0.83666	0.0109735	0	12.8068	143	-2.5701	0.999997	0	26.3051	0.490622	17	83
3_H761	623	5	10.657	0.0575217	0.789704	8.56818	0.148986	0.290979	12.882	1022.19	0.0186642	0.656392	0.0123851	0	12.8068	143	-2.03903	0.999998	0	38.112	0.440733	17	83
3_H761	624	5	10.5261	0.0383478	0.744081	9.01516	0.156696	0.114423	12.774	1022.18	-0.0186642	0.783349	0.0085505	0	12.8068	143	-1.99879	0.999999	0	24.9309	0.513942	17	83
3_H761	625	5	10.5682	-0.487217	0.739933	9.49079	0.164889	0.149926	12.708	1022.19	-0.0394022	0.874546	0.0126144	0	12.8068	143	-2.39425	0.999996	0	33.948	0.482095	17	83
3_H761	626	5	10.2631	-0.0063913	0.640391	9.47702	0.164652	0.188017	12.716	1022.17	-0.010369	0.693375	0.0062214	0	12.8068	143	-2.71237	0.999999	0	22.2749	0.574715	17	83
3_H761	627	5	10.5465	0.474435	0.632096	10.514	0.182476	0.576601	12.742	1022.19	0.0062214	0.363803	0.0091967	0	12.8068	143	-2.043	0.999982	0	21.2595	0.179757	17	83
3_H761	628	5	10.3967	-0.0191739	0.656981	8.73777	0.151912	1.1923	12.82	1022.18	-0.0041476	0.353553	0.00633556	0	12.8068	143	-1.0701	0.999999	0	21.3723	0.450648	17	83
3_H761	629	5	10.4315	-0.0511304	0.644538	8.73542	0.151872	1.18648	12.922	1022.18	0.0124428	0.57735	0.0101595	0	12.8068	143	-1.20027	0.99999	0	17.026	0.319388	17	83
3_H761	630	5	10.2471	-0.557522	0.715048	10.4212	0.180883	0.387219	13.054	1022.17	0.0062214	0.246598	0.0141161	0	12.8068	143	-2.28081	0.999995	0	33.5294	0.706195	17	83
3_H761	631	5	4.56647	0.5	0.893394	-8.34224	-0.145086	1.36107	13.806	1021.58	0.0124428	0.366508	0.0182369	NA	0	0	-2.36573	0.999968	0	24.3953	0.379227	1	67
3_H761	632	5	6.4767	0.5	0.81459	4.0517	0.0706566	0.201599	13.79	1021.83	0.0041476	0.0830455	0.0287354	NA	0	0	-3.6049	0.999928	0	24.9067	0.3997	1	67
3_H761	633	5	7.05497	0.94887	0.798	3.76975	0.0657471	0.739397	13.788	1021.88	0	0	0.00987326	NA	0	0	-5.16796	0.999997	0	24.0708	0.194354	1	67
3_H761	634	5	7.92684	0	0.760671	7.38774	0.128583	0.532067	13.778	1021.97	2.22E-17	1.89E-15	0.006773	NA	0	0	-3.38103	0.999833	0	55.6315	0.78544	1	67
3_H761	635	5	8.52301	0	0.640391	10.8907	0.188936	1.12166	13.784	1022.03	0.0041476	0.57735	0.0033865	NA	0	0	-0.275496	0.999973	0	57.5052	1.13981	1	67
3_H761	636	5	8.92045	0.0063913	0.462044	15.1538	0.261411	1.51737	13.788	1022.07	-0.0476974	0.895274	0.0137038	NA	0	0	0.371243	0.999998	0	52.6099	0.799693	1	67
3_H761	637	5	9.0294	-0.0127826	0.358354	16.7178	0.287657	0.411581	13.774	1022.07	0.0124428	0.948683	0.00239462	NA	0	0	0.37129	0.999999	0	42.4616	0.36363	1	67
3_H761	638	5	8.63323	0.0127826	0.41642	20.9534	0.357608	1.53862	13.768	1022.04	-0.020738	0.365636	0.0304785	NA	0	0	0.0820743	0.99999	0	32.963	0.295988	1	67
3_H761	639	5	8.33963	-0.5	0.363538	22.82	0.387838	0.296085	13.758	1022.01	NA	NA	0	NA	0	0	-0.330143	0.999993	0	21.199	0.114393	1	67
3_H761	640	5	7.43835	-0.5	0.316878	23.9928	0.406622	0.363792	13.76	1021.92	NA	NA	0	NA	0	0	0.0238683	0.99996	0	22.1136	0.240499	1	67
3_H761	641	5	6.93963	-0.0319565	0.316878	23.2443	0.394653	0.228073	13.758	1021.87	NA	NA	0	NA	0	0	-2.14057	0.99996	0	16.8184	0.163857	1	67
3_H761	642	5	6.63068	-0.5	0.316878	23.6951	0.40187	0.0907468	13.772	1021.84	NA	NA	0	NA	0	0	-1.83221	0.999961	0	17.2465	0.377178	1	67
3_H761	643	5	5.93196	-0.5	0.351441	23.7974	0.403504	0.11087	13.77	1021.77	NA	NA	0	NA	0	0	-0.904565	0.999994	0	26.1648	0.496751	1	67
3_H761	644	5	5.33451	-0.480826	0.325173	23.5421	0.399423	0.316808	13.766	1021.69	0	0	0.0041476	NA	0	0	-0.139899	0.999995	0	27.6166	0.400167	1	67
3_H761	645	5	5.71947	0.782696	0.408125	-7.48235	-0.130221	2.38401	13.946	1021.75	0.0394022	0.893685	0.0114216	NA	0	0	-6.51595	0.999957	0	16.647	0.573599	1	67
3_H761	646	5	7.26037	0.506391	0.445454	0.818288	0.0142813	2.01589	13.882	1021.9	-0.0041476	0.377964	0.00586559	NA	0	0	-4.14509	0.999924	0	19.2801	0.605876	1	67
3_H761	647	5	8.26932	0.512783	0.433011	8.45451	0.147024	1.67986	13.868	1022	-0.0020738	0.288675	0.00397102	NA	0	0	-2.83259	0.999998	0	13.0751	0.543593	1	67
3_H761	648	5	8.89105	0.0255652	0.354206	13.7398	0.237512	1.10807	13.834	1022.06	-0.0165904	0.970143	0.00239462	NA	0	0	-2.36388	0.999999	0	11.2623	0.596697	1	67
3_H761	649	5	9.15241	0.0127826	NA	21.1357	0.360578	2.01257	13.738	1022.09	NA	NA	0	NA	0	0	0.219186	0.999998	0	12.0269	0.516884	1	67
3_H761	650	5	8.7588	-0.506391	NA	23.2245	0.394334	0.250818	13.728	1022.05	NA	NA	0	NA	0	0	-0.136738	0.999999	0	11.5711	0.525594	1	67
3_H761	651	5	8.27542	-0.461652	NA	23.6537	0.401207	0.601775	13.72	1022.01	NA	NA	0	NA	0	0	-0.23817	0.999998	0	15.7716	0.415986	1	67
3_H761	652	5	7.71632	-0.506391	NA	21.7863	0.371146	0.170149	13.728	1021.95	NA	NA	0	NA	0	0	-1.12567	0.999988	0	15.7483	0.407895	1	67
3_H761	653	5	7.68309	-0.0191739	NA	22.4601	0.38204	0.167919	13.78	1021.95	NA	NA	0	NA	0	0	-0.90797	0.999977	0	19.3727	0.422168	1	67
3_H761	654	5	7.62271	0.0063913	NA	23.9495	0.405932	0.45826	13.718	1021.94	NA	NA	0	NA	0	0	-0.0074752	0.999983	0	14.6893	0.353281	1	67
3_H761	655	5	7.13038	0.0319565	NA	23.3772	0.396783	0.856748	13.706	1021.89	NA	NA	0	NA	0	0	-2.43711	0.999919	0	15.5428	0.431204	1	67
3_H761	656	5	7.02016	0.5	NA	21.9883	0.374417	0.587241	13.722	1021.88	NA	NA	0	NA	0	0	-2.67234	0.999986	0	9.03622	0.348309	1	67
3_H761	657	5	6.9291	-0.0127826	NA	22.2267	0.378272	1.07809	13.708	1021.87	NA	NA	0	NA	0	0	-3.38203	0.99995	0	9.04228	0.350881	1	67
3_H761	658	5	6.52399	-0.5	NA	17.9762	0.308621	0.575197	13.716	1021.83	NA	NA	0	NA	0	0	-4.35618	0.999983	0	9.36382	0.367455	1	67
3_H761	659	5	6.62655	0	NA	17.9675	0.308478	0.142208	13.712	1021.84	NA	NA	0	NA	0	0	-2.13628	0.999925	0	9.1151	0.462502	1	67
3_H761	660	5	6.62655	0.0127826	NA	20.0887	0.343475	1.02958	13.712	1021.84	NA	NA	0	NA	0	0	-1.29235	0.999973	0	6.21113	0.563796	1	67
3_H761	661	5	6.22655	0.0127826	NA	20.3058	0.347031	1.03647	13.712	1021.8	NA	NA	0	NA	0	0	-3.17037	0.999979	0	9.65385	0.611656	1	67
3_H761	662	5	5.98437	0	NA	16.9893	0.292193	0.339317	13.778	1021.77	NA	NA	0	NA	0	0	-3.71137	0.999999	0	7.83191	0.649271	1	67
3_H761	663	5	6.32655	0.5	NA	17.9709	0.308533	0.486119	13.712	1021.81	NA	NA	0	NA	0	0	-2.85243	0.999967	0	16.5054	0.629883	1	67
3_H761	664	5	6.5882	-0.0191739	NA	21.2206	0.36196	1.29333	13.772	1021.84	NA	NA	0	NA	0	0	-1.24797	0.999988	0	21.9719	0.579188	1	67
3_H761	665	5	7.02016	0.5	NA	25.5464	0.431243	1.03616	13.722	1021.88	NA	NA	0	NA	0	0	-0.946207	0.999999	0	8.22986	0.49366	1	67
3_H761	666	5	7.22143	0.0127826	NA	30.5144	0.507755	1.50065	13.72	1021.9	NA	NA	0	NA	0	0	-0.26773	0.999977	0	6.21063	0.36441	1	67
3_H761	667	5	7.72143	0.0127826	NA	36.4068	0.593514	1.78549	13.72	1021.95	NA	NA	0	NA	0	0	1.41387	0.999976	0	11.6169	0.340005	1	67
3_H761	668	5	8.11632	-0.493609	NA	43.1277	0.683627	1.60903	13.728	1021.99	NA	NA	0	NA	0	0	2.43242	0.99999	0	11.4641	0.438169	1	67
3_H761	669	5	8.11888	0	NA	50.582	0.772534	1.49972	13.724	1021.99	NA	NA	0	NA	0	0	2.11467	0.999988	0	7.06596	0.31978	1	67
3_H761	670	5	8.49872	0.493609	1.06345	-8.98318	-0.156145	2.32447	13.822	1022.03	-0.0062214	0.474342	0.00666633	-1	10.7045	110	-1.07453	0.99999	0	14.23	0.400189	18	84
3_H761	671	5	9.30767	0.506391	0.997084	-4.45072	-0.0776017	0.295313	13.808	1022.1	0.010369	0.276079	0.0208414	-1	10.7045	110	-1.19153	0.999978	0	10.0209	0.301074	18	84
3_H761	672	5	8.87896	-0.512783	0.926575	9.39748	0.163283	0.245876	13.54	1022.06	-0.0435498	0.787008	0.0197102	1	10.7045	110	-2.7504	0.999999	0	6.19336	0.30683	18	84
3_H761	673	5	8.26234	-0.506391	0.839476	12.3405	0.213721	0.950739	13.566	1022	0.0373284	0.85042	0.0133327	1	10.7045	110	-2.74313	0.999999	0	8.96315	0.214831	18	84
3_H761	674	5	32.6741	9.03687	1.03441	-65.4309	-0.90946	2.81691	12.498	1025.39	-0.0497712	0.92582	0.0117312	-1	155.11	424	-17.988	0.999105	0	6.39185	0.419454	19	85
3_H761	675	5	35.866	4.42183	0.959756	-57.3331	-0.841823	0.661029	11.572	1025.47	0.0290332	0.903696	0.00794205	-1	155.11	424	-13.612	0.999995	0	9.55266	0.281262	19	85
3_H761	676	5	56.913	4.78613	1.47406	-88.7028	-0.999744	0	7.274	1025.85	-0.0186642	0.624038	0.013493	-1	155.11	424	-0.50225	0.992851	0	4.67248	0.354576	19	85
3_H761	677	5	67.2356	7.11996	1.57775	-88.7028	-0.999744	0	5.674	1025.99	0.0228118	0.762713	0.0111678	-1	155.11	424	6.66242	0.999785	0	4.37044	0.306548	19	85
3_H761	678	5	101.055	7.98083	1.89297	-73.9617	-0.961077	6.05443	3.296	1026.41	0.010369	0.645497	0.00708338	-1	155.11	424	-6.51251	0.998427	0	9.4347	0.409995	19	85
3_H761	679	5	124.875	7.48722	2.19159	-62.9925	-0.890947	3.1863	3.182	1026.82	-0.031107	0.877809	0.0098004	-1	155.11	424	1.15316	0.999168	0	6.77494	0.242408	19	85
3_H761	680	5	33.2728	-2.12783	0.652834	37.4573	0.60817	0.832409	2.736	1025.41	-0.0642878	0.966863	0.0098004	1	155.11	424	-1.4286	0.999999	0	2.98031	0.322952	19	85
3_H761	681	5	31.3951	-1.11504	0.557439	32.5459	0.537976	0.944052	3.014	1025.36	0.0041476	0.188982	0.0124428	1	155.11	424	-1.16286	0.999987	0	5.82541	0.287397	19	85
3_H761	682	5	29.7008	-0.147	0.474487	36.0727	0.588811	0.688287	3.318	1025.29	-0.0165904	0.609994	0.0124428	1	155.11	424	-0.508573	0.999994	0	5.93184	0.281657	19	85
3_H761	683	5	28.8168	-0.608652	0.457896	33.6526	0.554156	1.0762	3.606	1025.24	0.0124428	0.727607	0.006773	1	155.11	424	0.0427164	0.999998	0	9.96925	0.338285	19	85
3_H761	684	5	26.2543	-0.563913	0.327247	31.0615	0.515958	0.0939818	4.486	1025.05	NA	NA	0	1	155.11	424	-1.20997	0.999999	0	5.918	0.406947	19	85
3_H761	685	5	25.6764	-0.557522	NA	28.865	0.482748	0.66378	4.608	1024.99	NA	NA	0	1	155.11	424	-0.750282	0.999981	0	2.98937	0.230072	19	85
3_H761	686	5	24.7728	-0.0575217	NA	26.2869	0.442867	0.914334	4.77	1024.9	NA	NA	0	1	155.11	424	0.272952	0.999991	0	3.59443	0.176017	19	85
3_H761	687	5	24.2396	-0.0447391	NA	23.3394	0.396177	0.796703	4.822	1024.84	NA	NA	0	1	155.11	424	-0.271562	0.999897	0	4.16477	0.216792	19	85
3_H761	688	5	23.7578	-0.0511304	NA	21.057	0.359297	0.28794	4.95	1024.79	NA	NA	0	1	155.11	424	-2.69316	0.999986	0	5.22498	0.230535	19	85
3_H761	689	5	23.8606	-0.583087	NA	19.8326	0.339273	0.2782	5.102	1024.8	NA	NA	0	1	155.11	424	-2.54805	0.999975	0	4.47842	0.326955	19	85
3_H761	690	5	23.8673	-0.0575217	NA	19.6353	0.336031	0.0377527	5.248	1024.8	NA	NA	0	1	155.11	424	-1.47036	0.999999	0	5.6546	0.178338	19	85
3_H761	691	5	23.5957	0.455261	NA	20.5085	0.350347	0.474404	5.36	1024.77	NA	NA	0	1	155.11	424	-1.72944	0.999999	0	4.07392	0.255588	19	85
3_H761	692	5	23.528	-0.0319565	NA	22.3251	0.379861	0.437174	5.466	1024.76	NA	NA	0	1	155.11	424	-1.85517	1	0	3.63335	0.280585	19	85
3_H761	693	5	23.7654	-0.0447391	NA	24.1142	0.408557	0.527423	5.564	1024.79	NA	NA	0	1	155.11	424	-1.66913	0.999998	0	5.45685	0.362308	19	85
3_H761	694	5	23.6976	-0.0383478	NA	26.2548	0.442364	0.583094	5.67	1024.78	NA	NA	0	1	155.11	424	-1.25852	0.999999	0	3.0043	0.314186	19	85
3_H761	695	5	23.9239	0.441	NA	28.4405	0.476246	0.577601	5.768	1024.81	NA	NA	0	1	155.11	424	-1.33116	1	0	3.37397	0.301367	19	85
3_H761	696	5	24.0632	0.474435	NA	30.805	0.512118	0.68623	5.858	1024.82	NA	NA	0	1	155.11	424	-0.858164	0.999986	0	3.64533	0.236406	19	85
3_H761	697	5	24.0006	-0.0511304	NA	33.6582	0.554237	0.791706	5.956	1024.82	NA	NA	0	1	155.11	424	-0.0561555	0.999999	0	3.9239	0.220672	19	85
3_H761	698	5	23.5085	-0.0447391	NA	36.5116	0.594985	0.708082	6.1	1024.76	NA	NA	0	1	155.11	424	0.0893791	0.999998	0	5.17737	0.323002	19	85
3_H761	699	5	23.4855	-0.0447391	NA	39.3091	0.633504	0.783861	6.136	1024.76	NA	NA	0	1	155.11	424	1.1489	0.999963	0	6.96184	0.236642	19	85
3_H761	700	5	23.0114	-0.0575217	NA	42.2013	0.671737	0.708308	6.252	1024.71	NA	NA	0	1	155.11	424	2.43909	0.999994	0	4.91651	0.261974	19	85
3_H761	701	5	22.6756	-0.538348	NA	44.8048	0.704693	0.663066	6.308	1024.68	NA	NA	0	1	155.11	424	2.42898	0.999992	0	4.644	0.289751	19	85
3_H761	702	5	22.5117	-0.576696	0.316878	47.3169	0.735114	0.728342	6.408	1024.67	NA	NA	0	1	155.11	424	2.01509	0.999999	0	3.28727	0.300164	19	85
3_H761	703	5	21.7506	-0.621435	NA	50.0103	0.766159	0.716855	6.66	1024.61	NA	NA	0	1	155.11	424	2.0559	0.999999	0	3.81153	0.319312	19	85
3_H761	704	5	20.364	-1.13422	0.379092	53.4245	0.803072	1.00722	6.952	1024.47	NA	NA	0	1	155.11	424	1.70112	0.999998	0	3.13997	0.298575	19	85
3_H761	705	5	18.8684	-0.653391	0.48693	59.4443	0.861135	1.58506	7.258	1024.19	0.0248856	0.986394	0.00239462	1	155.11	424	1.38757	0.999998	0	2.19033	0.28504	19	85
3_H761	706	5	16.0153	-2.50639	0.723343	66.5247	0.917232	2.94475	7.654	1023.35	0.051845	0.950357	0.0098004	1	155.11	424	2.34127	0.999915	0	4.03449	0.250556	19	85
3_H761	707	5	6.47729	0.968043	0.337616	-9.92248	-0.172316	2.36823	13.212	1021.83	NA	NA	0	-1	10.1549	193	-0.0822988	0.999984	0	4.22347	0.228674	20	86
3_H761	708	5	7.75939	0.5	0.395682	-2.05247	-0.0358146	1.88696	13.24	1021.95	-0.010369	0.721688	0.00574209	-1	10.1549	193	0.501801	0.999996	0	4.08016	0.264608	20	86
3_H761	709	5	8.75428	0.5	0.358354	4.71084	0.0821271	1.47362	13.248	1022.05	0.0165904	0.8	0.00718385	-1	10.1549	193	0.0457969	0.999986	0	4.62044	0.213968	20	86
3_H761	710	5	9.13894	0.493609	0.441306	9.95052	0.172798	1.11398	13.272	1022.08	0.0020738	0.158114	0.00747719	-1	10.1549	193	-0.566148	0.999999	0	3.60307	0.286258	20	86
3_H761	711	5	9.64022	0	0.449601	12.6161	0.218417	0.40987	13.27	1022.13	0.010369	0.883883	0.00316778	-1	10.1549	193	-0.194144	0.999998	0	5.32219	0.280824	20	86
3_H761	712	5	9.73383	-0.0127826	0.379092	12.1584	0.210614	0.693403	13.28	1022.13	NA	NA	0	-1	10.1549	193	-0.42953	0.999996	0	4.56574	0.275916	20	86
3_H761	713	5	9.59037	0.487217	NA	11.8582	0.20549	0.778665	13.348	1022.12	NA	NA	0	-1	10.1549	193	0.35241	0.999996	0	3.82282	0.265464	20	86
3_H761	714	5	9.73638	-0.0063913	NA	13.1254	0.227083	0.329286	13.276	1022.13	NA	NA	0	-1	10.1549	193	0.664331	0.999999	0	3.5285	0.265565	20	86
3_H761	715	5	9.53638	-0.0063913	NA	13.2667	0.229485	0.609266	13.276	1022.12	NA	NA	0	-1	10.1549	193	0.362983	0.99999	0	7.15501	0.274675	20	86
3_H761	716	5	9.73383	-0.0063913	NA	15.7438	0.271337	0.588186	13.28	1022.13	NA	NA	0	1	10.1549	193	-0.256807	0.999999	0	4.70589	0.164008	20	86
3_H761	717	5	9.63766	-0.512783	NA	17.7689	0.305178	0.42112	13.274	1022.13	NA	NA	0	1	10.1549	193	-0.50497	1	0	4.0367	0.243414	20	86
3_H761	718	5	9.5057	0	NA	19.0319	0.326094	0.299457	13.324	1022.12	NA	NA	0	1	10.1549	193	-0.140222	0.999996	0	3.10865	0.283557	20	86
3_H761	719	5	9.44277	-0.0191739	NA	21.1634	0.36103	0.672206	13.266	1022.11	NA	NA	0	1	10.1549	193	0.229825	0.999999	0	3.58374	0.175034	20	86
3_H761	720	5	8.84533	-0.0127826	NA	22.0387	0.375232	2.66334	13.262	1022.06	NA	NA	0	1	10.1549	193	-0.148275	0.999997	0	4.37736	0.233751	20	86
3_H761	721	5	8.4415	-0.0191739	NA	20.4312	0.349083	0.7782	13.268	1022.02	NA	NA	0	1	10.1549	193	-0.678405	0.999937	0	3.16136	0.231181	20	86
3_H761	722	5	8.39292	-0.5	NA	18.9001	0.32392	1.47981	13.344	1022.02	NA	NA	0	1	10.1549	193	-0.678274	0.999995	0	6.68362	0.260346	20	86
3_H761	723	5	8.13766	-0.0063913	NA	15.7679	0.271741	0.519908	13.274	1021.99	NA	NA	0	1	10.1549	193	-0.937135	0.999997	0	3.59267	0.282677	20	86
3_H761	724	5	8.23766	0.0063913	NA	16.0507	0.276488	0.454187	13.274	1022	NA	NA	0	1	10.1549	193	0.187658	0.99997	0	4.78568	0.256583	20	86
3_H761	725	5	8.19548	0.314652	NA	20.1058	0.343754	2.04357	13.34	1022	NA	NA	0	1	10.1549	193	0.80113	0.999962	0	6.59091	0.273038	20	86
3_H761	726	5	8.00187	-0.525565	NA	18.4236	0.31604	2.40661	13.33	1021.98	NA	NA	0	1	10.1549	193	-0.0911507	0.999901	0	2.76043	0.228539	20	86
3_H761	727	5	8.31082	-0.0127826	NA	21.1904	0.361468	2.09774	13.316	1022.01	NA	NA	0	1	10.1549	193	2.22681	0.999988	0	5.21756	0.247494	20	86
3_H761	728	5	13.3601	0.583087	1.22935	-18.5968	-0.318906	1.03324	13.686	1022.61	-0.0373284	0.711512	0.0212838	-1	23.2576	135	-1.72929	0.99997	0	1.83369	0.202317	21	87
3_H761	729	5	16.5775	2.70452	1.04686	-18.4936	-0.317199	0.574085	12.72	1023.53	-0.041476	0.762493	0.020319	-1	23.2576	135	1.73086	0.99987	0	3.08265	0.195107	21	87
3_H761	730	5	19.3507	-1.91052	0.744081	26.7413	0.449962	0.28977	10.102	1024.31	-0.0248856	0.866025	0.0082952	0	23.2576	135	4.11682	0.999509	0	5.1352	0.15488	21	87
3_H761	731	5	17.5504	-0.455261	0.719195	23.3917	0.397014	1.77399	9.946	1023.83	-0.0290332	0.919145	0.00718385	0	23.2576	135	0.348578	0.99987	0	2.66982	0.222655	21	87
3_H761	732	5	21.2841	-1.5767	0.549144	22.9681	0.390219	0.212616	6.934	1024.57	-0.0248856	0.87519	0.00794205	0	33.7389	189	1.27498	0.999987	0	7.49654	0.201844	22	88
3_H761	733	5	19.9678	-0.595869	0.424716	23.268	0.395032	0.249963	7.116	1024.41	-0.0165904	0.657596	0.0109735	0	33.7389	189	1.72729	0.999999	0	4.48124	0.456718	22	88
3_H761	734	5	18.6825	-0.942478	0.524258	22.0064	0.37471	0.240057	7.406	1024.14	0.0497712	0.948683	0.00957847	0	33.7389	189	2.57394	0.999937	0	5.77758	0.215209	22	88
3_H761	735	5	17.9086	-0.140609	0.594767	22.9876	0.390531	0.221051	7.678	1023.93	-0.0228118	0.838742	0.0085505	0	33.7389	189	2.91656	0.99993	0	3.75596	0.279214	22	88
3_H761	736	5	17.1182	-0.634217	0.540848	22.1252	0.376632	0.0940163	7.976	1023.7	0	0	0.0082952	0	33.7389	189	1.69417	0.999998	0	8.65758	0.330076	22	88
3_H761	737	5	16.3443	-0.615043	0.528406	21.9167	0.373258	0.38355	8.248	1023.45	0.0020738	0.353553	0.00316778	0	33.7389	189	1.8311	0.999998	0	6.87731	0.44361	22	88
3_H761	738	5	14.2357	-1.0703	0.686014	27.9882	0.46929	0.789249	10.452	1022.83	-0.041476	0.905357	0.0112317	1	33.7389	189	2.30282	0.999984	0	27.1246	0.248639	22	88
3_H761	739	5	6.01701	0.993609	0.822885	-7.69343	-0.133873	1.94655	13.614	1021.78	0.0290332	0.68973	0.0175968	NA	0	0	9.34018	0.99983	0	5.89647	0.32169	1	67
3_H761	740	5	7.994	0.5	0.930723	2.65382	0.0463013	3.13708	13.65	1021.98	-0.010369	0.693375	0.0062214	NA	0	0	10.0159	0.999649	0	5.04847	0.435042	1	67
3_H761	741	5	9.00167	0.5	0.847771	12.0459	0.208695	1.64692	13.638	1022.07	-0.0539188	0.988372	0.00478924	NA	0	0	4.46776	0.999835	0	7.47986	0.31903	1	67
3_H761	742	5	9.26716	0.512783	0.652834	16.1261	0.277752	0.675408	13.692	1022.1	-0.0082952	0.57735	0.006773	NA	0	0	4.22253	0.999981	0	5.2495	0.118403	1	67
3_H761	743	5	9.30934	0.0063913	0.574029	17.4343	0.299611	0.160475	13.626	1022.1	-0.0248856	0.787839	0.0112318	NA	0	0	3.08077	0.999978	0	5.51217	0.24835	1	67
3_H761	744	5	8.39459	1.52557	1.2335	-28.5381	-0.477744	1.23806	13.962	1022.02	0.0041476	0.176777	0.0133327	-1	14.2684	109	-0.873017	0.999915	0	16.125	0.983214	23	89
3_H761	745	5	10.747	1.01917	1.25009	-23.0411	-0.391392	1.11498	13.88	1022.2	0.0062214	0.67082	0.00397102	-1	14.2684	109	1.91756	0.99994	0	17.8445	1.357	23	89
3_H761	746	5	12.3802	0.519174	1.15469	-18.166	-0.311771	1.63312	13.828	1022.39	-0.0186642	0.686244	0.0114216	-1	14.2684	109	3.08529	0.999999	0	15.5633	0.642534	23	89
3_H761	747	5	13.3032	0.993609	1.09248	-14.0045	-0.241999	1.06609	13.792	1022.59	-0.051845	0.950357	0.00980039	-1	14.2684	109	2.97896	0.999995	0	22.7777	0.385893	23	89
3_H761	748	5	13.7173	0.0191739	1.10492	-8.22228	-0.143014	1.40906	13.77	1022.7	-0.010369	0.288675	0.0198551	-1	14.2684	109	1.5482	0.99995	0	29.9794	0.573845	23	89
3_H761	749	5	13.626	-0.878565	1.04686	-4.32489	-0.0754119	0.984027	13.6	1022.67	-0.0062214	0.246598	0.0141161	-1	14.2684	109	-0.856494	0.999894	0	30.0528	0.552799	23	89
3_H761	750	5	13.087	-0.397739	0.976346	-0.395583	-0.00690417	1.07182	13.348	1022.54	-0.0124428	0.46291	0.013756	1	14.2684	109	-2.82759	0.999994	0	28.4843	0.551533	23	89
3_H761	751	5	13.4854	0.55113	0.893394	2.18739	0.0381678	0.177161	13.194	1022.64	-0.020738	0.507673	0.020319	1	14.2684	109	-2.82454	0.999993	0	37.4608	0.351962	23	89
3_H761	752	5	13.4046	-0.0191739	0.764819	2.73843	0.0477764	0.179622	13.164	1022.62	-0.0020738	0.288675	0.00397102	1	14.2684	109	-2.12776	0.999998	0	27.7545	0.218587	23	89
3_H761	753	5	8.01278	1.01917	1.04271	-5.86175	-0.102128	0.591265	13.93	1021.98	-0.0476974	0.989762	0.00397103	NA	0	0	-0.578958	0.999997	0	4.37916	0.269485	1	67
3_H761	754	5	8.43707	0.512783	1.02612	-5.50296	-0.0958972	0.14596	13.892	1022.02	0.0020738	0.353553	0.00316778	NA	0	0	-0.60862	0.999989	0	5.72536	0.213487	1	67
3_H761	755	5	8.85113	0.512783	0.947313	-3.48085	-0.0607149	0.879577	13.87	1022.06	-0.0062214	0.416025	0.00785128	NA	0	0	0.56387	0.999985	0	5.16722	0.264427	1	67
3_H761	756	5	8.92173	-0.5	0.922428	1.0609	0.0185152	1.40111	13.916	1022.07	0.020738	0.883883	0.00633556	NA	0	0	1.39673	0.999989	0	4.77443	0.331131	1	67
3_H761	757	5	8.5767	0	0.90169	6.77583	0.117985	1.71948	13.83	1022.03	-0.0373284	0.964901	0.00586559	NA	0	0	1.88193	0.999985	0	8.26861	0.448479	1	67
3_H761	758	5	7.67414	-0.5	0.789704	11.1313	0.193059	0.378309	13.834	1021.95	0.0165904	0.970143	0.00239462	NA	0	0	1.66471	0.999987	0	3.22727	0.176654	1	67
3_H761	759	5	6.93068	-0.5	0.739933	13.2034	0.228408	0.66626	13.902	1021.87	-0.020738	0.811107	0.00863392	NA	0	0	1.16194	0.999911	0	5.26789	0.447631	1	67
3_H761	760	5	23.459	-0.55113	1.1381	0.816033	0.014242	0.430274	6.784	1024.75	0.0041476	0.162221	0.0145659	0	31.0885	338	-2.58982	0.999995	0	2.02501	0.249134	24	90
3_H761	761	5	22.7247	-0.436087	1.17543	1.77364	0.030951	0.365632	6.994	1024.69	0.0062214	0.261116	0.0132788	0	31.0885	338	-0.853133	0.999921	0	2.3263	0.270171	24	90
3_H761	762	5	22.7228	-0.704522	1.08004	1.55937	0.0272128	0.734863	7.31	1024.69	-0.0373284	0.964901	0.00586559	0	31.0885	338	-0.105764	0.999986	0	2.56573	0.270968	24	90
3_H761	763	5	21.9853	-1.2237	1.05515	3.15774	0.0550851	0.831566	7.838	1024.62	-0.010369	0.292603	0.0195642	0	31.0885	338	0.395223	0.999909	0	1.98264	0.253655	24	90
3_H761	764	5	20.4092	-1.147	0.997084	0.245052	0.00427696	0.872911	8.27	1024.48	-0.0373284	0.993884	0.00239462	1	31.0885	338	4.04357	0.999829	0	2.08871	0.260989	24	90
3_H761	765	5	18.4341	-1.10865	0.951461	7.09624	0.123536	1.38768	8.544	1024.08	0.0165904	0.346844	0.0259018	1	31.0885	338	3.13663	0.999702	0	1.98869	0.267894	24	90
3_H761	766	5	16.4628	-2.10865	0.715048	7.16962	0.124807	0.305191	8.812	1023.49	0.0248856	0.662589	0.0162411	1	31.0885	338	0.733738	0.999995	0	1.40553	0.258347	24	90
3_H761	767	5	16.2902	-0.115043	0.669424	7.9706	0.138665	0.291786	9.082	1023.44	-0.010369	0.790569	0.00463716	1	31.0885	338	-0.734817	0.999952	0	1.98089	0.2444	24	90
3_H761	768	5	15.8742	0.378565	0.752376	9.05908	0.157453	0.228941	9.42	1023.31	0.031107	0.813489	0.0128397	1	31.0885	338	-2.21931	0.999985	0	3.44687	0.234205	24	90
3_H761	769	5	15.6004	-0.640609	0.818738	9.09994	0.158157	0.119027	9.692	1023.22	-0.0020738	0.121268	0.0098004	1	31.0885	338	-3.7511	0.999947	0	1.7299	0.236983	24	90
3_H761	770	5	15.7959	0.378565	0.785557	10.1949	0.176997	0.250094	10.012	1023.28	-0.0082952	0.707107	0.00478924	1	31.0885	338	-4.82531	0.999994	0	2.0507	0.257861	24	90
3_H761	771	5	14.9555	-1.32596	0.636243	10.9777	0.190428	0.282969	10.388	1023.03	-0.0145166	0.970725	0.0020738	1	31.0885	338	-3.56482	0.99996	0	1.99901	0.274737	24	90
3_H761	772	5	14.583	0.365783	0.619653	12.2896	0.212854	0.586498	10.658	1022.92	0.010369	0.521286	0.0098004	1	31.0885	338	-1.90884	0.99998	0	0.986088	0.277803	24	90
3_H761	773	5	14.0529	0.333826	0.632096	15.0297	0.25932	0.543254	11.018	1022.78	0.0041476	0.288675	0.00794205	1	31.0885	338	-0.91695	0.999993	0	3.27948	0.283887	24	90
3_H761	774	5	13.9202	-0.647	0.557439	16.8121	0.289235	0.522134	11.382	1022.75	-0.0062214	0.866025	0.0020738	1	31.0885	338	0.125579	0.999974	0	2.60236	0.304092	24	90
3_H761	775	5	14.5106	0.391348	0.549144	18.2731	0.313546	0.328354	11.71	1022.9	0.010369	0.606339	0.00785128	1	31.0885	338	0.975747	1	0	2.37558	0.250231	24	90
3_H761	776	5	14.6099	0.384957	0.495225	19.2895	0.330341	0.0955925	12.024	1022.93	-0.0020738	0.138675	0.0085505	1	31.0885	338	1.40381	0.999989	0	2.31793	0.295436	24	90
3_H761	777	5	14.3025	-0.0894782	0.462044	19.3438	0.331236	0.0314431	12.192	1022.84	0.0186642	0.9	0.00521895	1	31.0885	338	2.73705	0.999972	0	2.29174	0.259185	24	90
3_H761	778	5	14.3862	-0.563913	0.449601	19.3582	0.331473	0.123831	12.374	1022.87	-0.0020738	0.138675	0.0085505	1	31.0885	338	3.26258	0.999995	0	2.90757	0.237712	24	90
3_H761	779	5	14.1789	-0.063913	0.441306	19.9016	0.340406	0.133504	12.542	1022.81	-0.0041476	0.447214	0.00478924	1	31.0885	338	2.61283	0.999995	0	3.31169	0.273416	24	90
3_H761	780	5	14.0919	0.44887	0.420568	20.5057	0.350301	0.148852	12.678	1022.79	0.0020738	0.223607	0.00521895	1	31.0885	338	1.96167	0.999995	0	1.62772	0.248088	24	90
3_H761	781	5	13.9165	-0.0383478	0.387387	20.8167	0.355379	0.0560542	12.796	1022.75	-0.0186642	0.938315	0.00397102	1	31.0885	338	1.53028	1	0	2.33517	0.247611	24	90
3_H761	782	5	13.8552	-0.0383478	0.366649	21.6212	0.368469	0.3828	12.892	1022.73	0.0020738	0.288675	0.00397102	1	31.0885	338	1.97143	0.999992	0	1.46457	0.213825	24	90
3_H761	783	5	13.7644	-0.0319565	0.345911	23.2382	0.394555	0.460484	13.034	1022.71	-0.0041476	0.353553	0.00633556	1	31.0885	338	2.59394	0.999999	0	1.85525	0.209886	24	90
3_H761	784	5	13.9606	-0.0383478	0.341764	25.5977	0.43205	0.712872	13.04	1022.76	-0.0041476	0.377964	0.00586559	1	31.0885	338	2.67703	0.999995	0	1.97665	0.216531	24	90
3_H761	785	5	13.78	-0.730087	0.337616	27.4472	0.460931	0.412931	13.166	1022.71	NA	NA	0	1	31.0885	338	3.17903	0.999999	0	1.12073	0.174359	24	90
3_H761	786	5	13.6954	0	0.337616	28.2621	0.473505	0.377955	13.142	1022.69	NA	NA	0	1	31.0885	338	2.73971	0.999994	0	1.75107	0.181337	24	90
3_H761	787	5	13.2736	-1.00639	0.330703	26.0029	0.438416	0.481233	13.176	1022.59	NA	NA	0	1	31.0885	338	1.53579	0.999985	0	1.10664	0.137889	24	90
3_H761	788	5	13.0583	0.468043	NA	25.1733	0.425358	0.122403	13.2	1022.54	NA	NA	0	1	31.0885	338	2.06757	0.999963	0	0.832545	0.172006	24	90
3_H761	789	5	12.8379	-0.506391	NA	27.3764	0.459834	0.90375	13.232	1022.48	NA	NA	0	1	31.0885	338	3.46783	0.999984	0	3.15294	0.182836	24	90
3_H761	790	5	12.988	-0.506391	NA	31.3385	0.520093	1.27309	13.31	1022.52	NA	NA	0	1	31.0885	338	4.81642	0.999949	0	1.51476	0.176387	24	90
3_H761	791	5	13.0085	0.5	NA	36.0013	0.587803	1.52912	13.278	1022.52	NA	NA	0	1	31.0885	338	7.57415	0.999833	0	2.1801	0.247701	24	90
3_H761	792	5	12.5918	-0.0063913	0.316878	39.9272	0.641814	0.564233	13.304	1022.42	NA	NA	0	1	31.0885	338	11.3009	0.999952	0	2.82689	0.238447	24	90
3_H761	793	5	0.684365	0.487217	0.430937	-5.69878	-0.0992986	1.68714	14.098	NA	NA	NA	0	NA	0	0	0.503722	0.999998	0	1.0568	0.224855	1	67
3_H761	794	5	1.08437	-0.0063913	0.368723	0.398078	0.00694771	0.60432	14.098	NA	NA	NA	0	NA	0	0	1.44052	0.999978	0	1.72918	0.195897	1	67
3_H761	795	5	0.865783	-0.191739	0.412273	3.15091	0.0549661	0.772894	14.16	NA	-0.0041476	0.353553	0.00633556	NA	0	0	-0.54691	0.999972	0	2.41912	0.223676	1	67
3_H761	796	5	0.796757	0	0.39983	2.93217	0.0511536	0.0510064	14.208	NA	-0.010369	0.645497	0.00708338	NA	0	0	-0.279402	0.999993	0	3.08431	0.170772	1	67
3_H761	797	5	0.780235	0	0.374944	4.62133	0.08057	0.738193	14.238	NA	0.0062214	0.176777	0.019999	NA	0	0	0.501833	1	0	1.11191	0.207405	1	67
3_H761	798	5	0.684069	0	0.379092	4.82006	0.0840268	0.98108	14.232	NA	NA	NA	0	NA	0	0	-0.186271	0.999986	0	1.26537	0.2309	1	67
3_H761	799	5	0.56873	0.0127826	NA	3.53954	0.0617374	0.281381	14.256	NA	NA	NA	0	NA	0	0	-0.695072	0.999999	0	1.81499	0.252219	1	67
3_H761	800	5	0.589182	0.0127826	0.316878	4.38641	0.0764825	0.233815	14.24	NA	NA	NA	0	NA	0	0	-0.699828	0.999996	0	1.63791	0.235953	1	67
3_H761	801	5	0.685348	0	0.379092	4.64603	0.0809998	0.0511813	14.25	NA	NA	NA	0	NA	0	0	-0.143924	0.999999	0	1.69215	0.240864	1	67
3_H761	802	5	0.885348	-0.0127826	0.370797	4.66532	0.0813353	0.133909	14.25	NA	-0.0145166	0.533745	0.0132788	NA	0	0	0.289528	0.999997	0	2.34352	0.239419	1	67
3_H761	803	5	0.772565	-0.493609	0.316878	5.19861	0.0906084	0.0499086	14.27	NA	NA	NA	0	NA	0	0	0.462314	1	0	1.96093	0.241684	1	67
3_H761	804	5	0.673843	0	NA	5.43136	0.0946532	0.0923462	14.268	NA	NA	NA	0	NA	0	0	-0.422577	0.999967	0	1.72249	0.233747	1	67
3_H761	805	5	0.567452	-0.519174	NA	5.43089	0.0946451	0.271536	14.278	NA	NA	NA	0	NA	0	0	-1.4099	0.999997	0	2.8506	0.191173	1	67
3_H761	806	5	0.461061	0	NA	5.06505	0.0882867	0.296918	14.288	NA	NA	NA	0	NA	0	0	-1.50107	0.999999	0	2.21808	0.213705	1	67
3_H761	807	5	0.800983	0.295478	NA	5.35363	0.0933026	0.5518	14.314	NA	NA	NA	0	NA	0	0	0.00372306	0.999953	0	4.40877	0.11379	1	67
3_H761	808	5	0.922026	-0.0127826	NA	5.9332	0.103369	0.29552	14.332	NA	NA	NA	0	NA	0	0	0.800387	0.999982	0	2.10224	0.0646318	1	67
3_H761	809	5	0.979844	-0.263522	NA	6.29291	0.109611	0.110082	14.398	NA	NA	NA	0	NA	0	0	-0.176268	0.999997	0	2.5362	0.074248	1	67
3_H761	810	5	1.02458	0.493609	NA	5.74247	0.100057	0.0810482	14.328	NA	NA	NA	0	NA	0	0	0.90978	0.999978	0	1.82268	0.0811592	1	67
3_H761	811	5	0.820748	-0.512783	NA	6.00096	0.104545	0.0205885	14.334	NA	NA	NA	0	NA	0	0	1.07195	0.999993	0	2.25393	0.303007	1	67
3_H761	812	5	0.864504	-0.5	NA	6.07831	0.105888	0.0274844	14.422	NA	NA	NA	0	NA	0	0	0.538019	0.999999	0	3.63624	0.241752	1	67
3_H761	813	5	0.9118	-0.0063913	NA	6.24909	0.108851	0.0782961	14.348	NA	NA	NA	0	NA	0	0	0.817853	0.999989	0	1.51178	0.268734	1	67
3_H761	814	5	0.813078	0.0383478	NA	5.84974	0.10192	0.276984	14.346	NA	NA	NA	0	NA	0	0	1.66916	0.999984	0	1.11334	0.234078	1	67
3_H761	815	5	0.756835	0.5	NA	5.48091	0.0955141	0.168122	14.434	NA	NA	NA	0	NA	0	0	2.9257	0.999993	0	3.77255	0.249095	1	67
3_H761	816	5	0.795183	-0.5	NA	5.5084	0.0959916	0.631237	14.374	NA	NA	NA	0	NA	0	0	2.89081	0.999978	0	9.34928	0.322588	1	67
3_H761	817	5	0.79007	-0.0063913	0.316878	-1.53399	-0.0267699	0.646712	14.382	NA	NA	NA	0	NA	0	0	0.0930968	0.999971	0	5.79518	0.193085	1	67
3_H761	818	5	1.08368	-0.0063913	NA	7.26447	0.126449	0.151624	14.392	NA	NA	NA	0	NA	0	0	-0.716227	0.999998	0	3.19074	0.0558804	1	67
3_H761	819	5	0.786235	-0.493609	NA	5.61264	0.0978024	0.457607	14.388	NA	NA	NA	0	NA	0	0	-0.0696633	0.999968	0	1.89697	0.0277164	1	67
3_H761	820	5	0.944052	0.19813	NA	5.83035	0.101583	0.444533	14.454	NA	NA	NA	0	NA	0	0	0.0641965	0.999993	0	4.03398	0.0539419	1	67
3_H761	821	5	0.986235	-0.512783	NA	6.93762	0.120789	0.129178	14.388	NA	NA	NA	0	NA	0	0	-0.147833	1	0	2.8584	0.0716828	1	67
3_H761	822	5	0.883678	0.0191739	NA	6.45854	0.112484	0.0423955	14.392	NA	NA	NA	0	NA	0	0	-0.339396	1	0	2.13586	0.0642165	1	67
3_H761	823	5	0.969617	0.0063913	NA	6.63784	0.115593	0.0163675	14.414	NA	NA	NA	0	NA	0	0	-0.0147727	0.999989	0	2.94578	0.0301436	1	67
3_H761	824	5	0.974731	-0.5	NA	6.75845	0.117684	0.0358152	14.406	NA	NA	NA	0	NA	0	0	0.660087	0.999999	0	3.24905	0.0276711	1	67
3_H761	825	5	0.876009	0	NA	6.59648	0.114876	0.0939765	14.404	NA	NA	NA	0	NA	0	0	0.0949626	0.999996	0	5.28034	0.0662218	1	67
3_H761	826	5	0.870896	0	NA	6.824	0.11882	0.0693874	14.412	NA	NA	NA	0	NA	0	0	0.105637	0.999997	0	7.5857	0.112783	1	67
3_H761	827	5	0.978565	0	NA	7.12115	0.123968	0.113386	14.4	NA	NA	NA	0	NA	0	0	0.176672	0.999998	0	7.71817	0.11914	1	67
3_H761	828	5	1.06962	-0.0063913	NA	7.02635	0.122326	0.150328	14.414	NA	NA	NA	0	NA	0	0	0.467337	0.999994	0	4.72685	0.112769	1	67
3_H761	829	5	0.772174	0	NA	1.68749	0.0294479	2.61785	14.41	NA	NA	NA	0	NA	0	0	0.0702139	0.999969	0	7.5264	0.101039	1	67
3_H761	830	5	0.810818	-0.269913	NA	7.10806	0.123741	0.295738	14.506	NA	NA	NA	0	NA	0	0	-0.275769	0.999999	0	12.4701	0.456657	1	67
3_H761	831	5	0.959391	-0.5	NA	6.16066	0.107317	0.609595	14.43	NA	NA	NA	0	NA	0	0	0.530644	0.999992	0	7.67476	0.215361	1	67
3_H761	832	5	0.86067	0	NA	7.52828	0.131015	0.246586	14.428	NA	NA	NA	0	NA	0	0	-0.111882	0.999979	0	3.78754	0.432872	1	67
3_H761	833	5	0.856835	0	NA	7.11342	0.123834	0.0437315	14.434	NA	NA	NA	0	NA	0	0	-0.460556	0.999986	0	6.50945	0.316083	1	67
3_H761	834	5	0.850444	-0.0127826	NA	7.08872	0.123406	0.0588288	14.444	NA	NA	NA	0	NA	0	0	0.277843	0.999999	0	5.49072	0.160875	1	67
3_H761	835	5	0.851722	0	NA	7.52215	0.13091	0.102568	14.442	NA	NA	NA	0	NA	0	0	-0.204598	0.999997	0	3.75341	0.0796868	1	67
3_H761	836	5	0.944052	0.0063913	NA	7.10643	0.123713	0.137185	14.454	NA	NA	NA	0	NA	0	0	0.505279	0.999999	0	4.20964	0.141381	1	67
3_H761	837	5	0.800591	-0.0063913	NA	7.07846	0.123228	0.478007	14.522	NA	NA	NA	0	NA	0	0	0.554143	0.999988	0	4.90744	0.0543406	1	67
3_H761	838	5	0.842774	0.493609	NA	2.89682	0.0505375	1.56539	14.456	NA	NA	NA	0	NA	0	0	-1.63184	0.999957	0	3.66262	0.0654579	1	67
3_H761	839	5	0.845331	0.519174	NA	6.72656	0.117131	0.1098	14.452	NA	NA	NA	0	NA	0	0	-1.03232	0.999999	0	4.59331	0.106162	1	67
3_H761	840	5	0.790365	0	NA	7.38433	0.128524	0.323006	14.538	NA	NA	NA	0	NA	0	0	-0.438859	0.99997	0	7.08065	0.149433	1	67
3_H761	841	5	0.937661	0.0319565	NA	6.87926	0.119778	0.288541	14.464	NA	NA	NA	0	NA	0	0	-1.57333	0.999967	0	7.64193	0.208798	1	67
3_H761	842	5	0.829991	0	NA	6.99611	0.121802	0.229889	14.476	NA	NA	NA	0	NA	0	0	-2.41537	0.999996	0	3.45198	0.0910061	1	67
3_H761	843	5	0.783974	0.236478	NA	7.84611	0.136513	0.139553	14.548	NA	NA	NA	0	NA	0	0	-0.965922	0.999946	0	2.02517	0.0484997	1	67
3_H761	844	5	0.829991	0	NA	6.9314	0.120681	0.106747	14.476	NA	NA	NA	0	NA	0	0	0.179282	0.999999	0	4.24789	0.0389103	1	67
3_H761	845	5	0.924878	-0.506391	NA	6.82176	0.118781	0.411371	14.484	NA	NA	NA	0	NA	0	0	-0.210744	0.999999	0	2.38149	0.0636627	1	67
3_H761	846	5	1.0121	0.493609	NA	8.05442	0.140114	0.083499	14.504	NA	NA	NA	0	NA	0	0	-0.379466	0.99999	0	3.16371	0.151622	1	67
3_H761	847	5	1.00315	-0.5	NA	6.82285	0.1188	0.483415	14.518	NA	NA	NA	0	NA	0	0	-0.915371	0.999996	0	1.55285	0.166971	1	67
3_H761	848	5	0.903148	0	NA	6.86222	0.119482	0.217895	14.518	NA	NA	NA	0	NA	0	0	-0.605099	0.999999	0	1.2666	0.225979	1	67
3_H761	849	5	0.703148	0	NA	7.33078	0.127597	0.156633	14.518	NA	NA	NA	0	NA	0	0	-1.10059	0.999992	0	0.81967	0.237955	1	67
3_H761	850	5	0.996757	-0.512783	NA	7.26972	0.12654	0.166297	14.528	NA	NA	NA	0	NA	0	0	-1.23818	0.999993	0	1.64775	0.126712	1	67
3_H761	851	5	0.659096	-0.295478	NA	7.20637	0.125444	0.0492373	14.522	NA	NA	NA	0	NA	0	0	-0.482922	0.999995	0	2.48875	0.177267	1	67
3_H761	852	5	0.697443	0.0191739	NA	7.22344	0.125739	0.0397228	14.524	NA	NA	NA	0	NA	0	0	-0.225175	0.999998	0	1.70344	0.141806	1	67
3_H761	853	5	0.494887	0	NA	7.18365	0.12505	0.23259	14.528	NA	NA	NA	0	NA	0	0	-0.716762	0.999991	0	1.40553	0.175357	1	67
3_H761	854	5	0.496165	0	NA	-3.77924	-0.0659123	0.93241	14.216	NA	NA	NA	0	NA	0	0	1.54489	0.999882	0	1.41077	0.152316	1	67
3_H761	855	5	0.450148	0	NA	-0.585207	-0.0102136	0.861935	14.288	NA	NA	NA	0	NA	0	0	-3.58964	0.999729	0	1.1196	0.112663	1	67
3_H761	856	5	0.784661	-0.506391	NA	3.5663	0.0622035	1.15756	14.234	NA	NA	NA	0	NA	0	0	-3.67186	0.999918	0	1.6692	0.115814	1	67
3_H761	857	5	0.768044	-0.5	NA	5.10391	0.0889622	0.419623	14.26	NA	NA	NA	0	NA	0	0	-2.91492	0.999997	0	1.73259	0.100612	1	67
3_H761	858	5	0.664209	0.5	NA	4.08859	0.0712988	0.0430112	14.266	NA	NA	NA	0	NA	0	0	-1.56167	0.99991	0	1.9582	0.0743937	1	67
3_H761	859	5	0.957817	-0.0319565	NA	4.51377	0.0786986	0.365506	14.276	NA	NA	NA	0	NA	0	0	-0.148736	0.999999	0	0.833673	0.0753034	1	67
3_H761	860	5	0.847591	-0.0063913	NA	4.76892	0.0831373	0.534977	14.292	NA	NA	NA	0	NA	0	0	-0.890619	0.99999	0	1.51928	0.0968649	1	67
3_H761	861	5	0.8412	0.493609	NA	3.79534	0.0661927	0.37245	14.302	NA	NA	NA	0	NA	0	0	-0.73334	0.999999	0	1.53135	0.107807	1	67
3_H761	862	5	0.715635	0.480826	NA	2.55985	0.0446629	1.72555	14.342	NA	NA	NA	0	NA	0	0	-0.626533	0.999996	0	2.87696	0.0971134	1	67
3_H761	863	5	0.513078	0	NA	2.72245	0.0474978	0.453013	14.346	NA	NA	NA	0	NA	0	0	0.033633	0.999984	0	2.30269	0.213493	1	67
3_H761	864	5	0.702852	0.487217	0.316878	1.88098	0.0328234	1.22943	14.362	NA	NA	NA	0	NA	0	0	-0.0958411	0.999991	0	4.38822	0.236701	1	67
3_H761	865	5	0.702852	-0.487217	NA	3.84952	0.0671362	0.0632395	14.362	NA	NA	NA	0	NA	0	0	0.0278935	0.999991	0	9.62255	0.226495	1	67
3_H761	866	5	0.696461	0	NA	2.23248	0.0389542	0.897172	14.372	NA	NA	NA	0	NA	0	0	-1.05026	0.999993	0	5.54576	0.162308	1	67
3_H761	867	5	0.742774	0.230087	NA	1.87191	0.0326652	0.587557	14.456	NA	NA	NA	0	NA	0	0	-1.78884	0.999979	0	5.02432	0.227611	1	67
3_H761	868	5	0.892626	0	NA	4.46403	0.0778333	0.581803	14.378	NA	NA	NA	0	NA	0	0	-2.10196	0.999994	0	6.18018	0.0829915	1	67
3_H761	869	5	0.763226	-0.0127826	NA	3.76703	0.0656996	0.283862	14.424	NA	NA	NA	0	NA	0	0	0.783998	0.999997	0	2.97182	0.0648628	1	67
3_H761	870	5	0.663226	-0.493609	NA	3.81507	0.0665363	0.704472	14.424	NA	NA	NA	0	NA	0	0	-0.476393	0.999965	0	3.07291	0.224351	1	67
3_H761	871	5	0.858113	0	NA	3.32849	0.0580604	0.511679	14.432	NA	NA	NA	0	NA	0	0	-1.48722	0.999998	0	2.6124	0.314337	1	67
3_H761	872	5	0.851722	0	NA	4.14728	0.0723204	0.245763	14.442	NA	NA	NA	0	NA	0	0	-0.90182	0.999989	0	1.97019	0.390891	1	67
3_H761	873	5	0.505704	0.0063913	NA	4.50922	0.0786194	0.246547	14.514	NA	NA	NA	0	NA	0	0	-0.156295	0.999997	0	2.44378	0.343763	1	67
3_H761	874	5	0.941496	0.493609	NA	4.43457	0.0773206	0.191621	14.458	NA	NA	NA	0	NA	0	0	-0.130184	0.999998	0	2.03829	0.108952	1	67
3_H761	875	5	0.841496	0.0063913	NA	4.55842	0.0794755	0.0808622	14.458	NA	NA	NA	0	NA	0	0	-0.425891	0.999999	0	2.99289	0.0487896	1	67
3_H761	876	5	0.837661	-0.0191739	NA	4.83618	0.084307	0.283785	14.464	NA	NA	NA	0	NA	0	0	-0.280427	0.999998	0	2.04393	0.139611	1	67
3_H761	877	5	0.877583	-0.519174	0.316878	-0.579443	-0.010113	2.06937	14.558	NA	NA	NA	0	NA	0	0	2.20719	0.99997	0	3.24414	0.193012	1	67
3_H761	878	5	0.619765	0.468044	NA	-0.966523	-0.0168682	1.77259	14.492	NA	NA	NA	0	NA	0	0	-0.114181	0.999924	0	3.13389	0.342315	1	67
3_H761	879	5	0.812096	0	NA	1.38596	0.0241872	1.4527	14.504	NA	NA	NA	0	NA	0	0	-1.29343	0.999996	0	2.79417	0.35589	1	67
3_H761	880	5	0.912096	-0.0191739	NA	4.69779	0.0819001	0.977329	14.504	NA	NA	NA	0	NA	0	0	-1.19208	0.99999	0	2.45037	0.304289	1	67
3_H761	881	5	0.803148	-0.0063913	NA	5.48459	0.095578	0.48578	14.518	NA	NA	NA	0	NA	0	0	0.381358	0.99997	0	1.81974	0.199714	1	67
3_H761	882	5	0.806983	0	NA	3.96287	0.0691101	0.290317	14.512	NA	NA	NA	0	NA	0	0	0.904019	1	0	2.8325	0.14082	1	67
3_H761	883	5	0.804426	0.0063913	NA	4.21052	0.0734213	0.385602	14.516	NA	NA	NA	0	NA	0	0	0.537022	0.999988	0	3.74262	0.250914	1	67
3_H761	884	5	0.896757	0	NA	5.5329	0.0964173	0.142713	14.528	NA	NA	NA	0	NA	0	0	-0.335765	0.999998	0	2.40487	0.305957	1	67
3_H761	885	5	0.892922	-1	NA	4.91521	0.0856814	0.186938	14.534	NA	NA	NA	0	NA	0	0	0.181724	0.999985	0	3.16065	0.372645	1	67
3_H761	886	5	0.791644	0	NA	4.88648	0.0851818	0.0709277	14.536	NA	NA	NA	0	NA	0	0	0.169644	0.999986	0	2.11035	0.370005	1	67
3_H761	887	5	0.883974	0.493609	NA	5.50194	0.0958795	0.13551	14.548	NA	NA	NA	0	NA	0	0	-0.651003	0.999981	0	2.70825	0.280297	1	67
3_H761	888	5	0.983974	-0.5	NA	5.4167	0.0943984	0.517906	14.548	NA	NA	NA	0	NA	0	0	-1.33927	0.999995	0	2.6648	0.201296	1	67
3_H761	889	5	0.9648	0.5	NA	2.37775	0.0414877	1.32652	14.578	NA	NA	NA	0	NA	0	0	-0.141719	0.999981	0	2.16962	0.0499989	1	67
3_H761	890	5	0.858409	0.987217	NA	5.59853	0.0975573	0.63598	14.588	NA	NA	NA	0	NA	0	0	-1.02144	0.999828	0	1.82356	0.0199015	1	67
3_H761	891	5	0.849461	-0.493609	NA	5.23305	0.0912069	0.181465	14.602	NA	NA	NA	0	NA	0	0	-2.28613	0.999993	0	1.83017	0.0169807	1	67
3_H761	892	5	0.844348	0.5	NA	3.82721	0.0667477	0.418208	14.61	NA	NA	NA	0	NA	0	0	-2.24366	0.999997	0	2.73586	0.0838277	1	67
3_H761	893	5	0.741791	0	NA	5.8604	0.102105	0.134417	14.614	NA	NA	NA	0	NA	0	0	-1.78987	0.999999	0	1.62501	0.11997	1	67
3_H761	894	5	0.936678	-0.5	NA	5.93023	0.103317	0.114927	14.622	NA	NA	NA	0	NA	0	0	-1.64076	0.99999	0	1.17199	0.110574	1	67
3_H761	895	5	0.936678	0.487217	NA	5.17012	0.0901132	0.156344	14.622	NA	NA	NA	0	NA	0	0	-0.587174	0.999981	0	1.35228	0.0942665	1	67
3_H761	896	5	1.02901	-0.506391	NA	5.42013	0.094458	0.0205888	14.634	NA	NA	NA	0	NA	0	0	0.545853	0.999995	0	2.03776	0.192583	1	67
3_H761	897	5	1.02517	0	NA	5.62091	0.0979461	0.0650996	14.64	NA	NA	NA	0	NA	0	0	0.624401	1	0	1.59507	0.223806	1	67
3_H761	898	5	1.02517	0	NA	5.69494	0.0992318	0.296722	14.64	NA	NA	NA	0	NA	0	0	0.754547	0.999995	0	3.19547	0.160898	1	67
3_H761	899	5	0.822618	-0.0127826	NA	5.90528	0.102884	0.261384	14.644	NA	NA	NA	0	NA	0	0	0.315174	0.999948	0	1.98323	0.108057	1	67
3_H761	900	5	1.0175	0.512783	NA	5.10105	0.0889125	0.279029	14.652	NA	NA	NA	0	NA	0	0	-0.923078	0.999999	0	1.45859	0.174058	1	67
3_H761	901	5	1.006	-0.5	NA	4.55406	0.0793997	0.251289	14.67	NA	NA	NA	0	NA	0	0	-0.421433	0.999995	0	2.27136	0.123872	1	67
3_H761	902	5	0.91367	0.506391	NA	4.88479	0.0851524	0.245543	14.658	NA	NA	NA	0	NA	0	0	-1.02252	0.999966	0	1.30913	0.181437	1	67
3_H761	903	5	0.756148	0	NA	4.88865	0.0852196	1.89158	14.748	NA	NA	NA	0	NA	0	0	-2.84213	0.999976	0	2.26646	0.167167	1	67
3_H761	904	5	0.890661	0.5	NA	2.76025	0.0481569	0.590121	14.694	NA	NA	NA	0	NA	0	0	-1.28302	0.999933	0	1.5221	0.069218	1	67
3_H761	905	5	1.09194	0.493609	NA	5.55104	0.0967324	0.186357	14.692	NA	NA	NA	0	NA	0	0	-0.712581	0.999992	0	2.22468	0.0337803	1	67
3_H761	906	5	0.885548	-0.5	NA	5.22783	0.0911163	0.223658	14.702	NA	NA	NA	0	NA	0	0	-0.866015	0.999991	0	1.65293	0.0435277	1	67
3_H761	907	5	0.78427	0.519174	NA	4.36683	0.0761418	0.310857	14.704	NA	NA	NA	0	NA	0	0	-2.07793	0.999984	0	2.2975	0.043406	1	67
3_H761	908	5	0.981713	-0.5	NA	5.61116	0.0977767	0.169608	14.708	NA	NA	NA	0	NA	0	0	-2.25387	0.999998	0	1.99157	0.0717145	1	67
3_H761	909	5	11.9585	0.525565	1.07589	9.67487	0.168057	2.08292	14.022	1022.32	-0.0331808	0.936329	0.00718385	1	12.5639	167	16.3184	0.999008	0	6.1106	0.101881	25	91
3_H761	910	5	11.8943	0.0255652	0.843623	14.6025	0.252111	0.723251	13.966	1022.31	-0.041476	0.96225	0.006773	1	12.5639	167	10.5151	0.99981	0	4.87842	0.119641	25	91
3_H761	911	5	11.7071	0.0191739	0.768966	19.3473	0.331293	0.678131	13.946	1022.28	-0.0248856	0.83205	0.00957847	1	12.5639	167	7.51015	0.999913	0	4.24226	0.0831728	25	91
3_H761	912	5	10.3314	0	0.482782	18.3425	0.314697	1.83105	13.908	1022.17	-0.0062214	0.67082	0.00397102	1	12.5639	167	1.41608	0.99994	0	1.5327	0.091991	25	91
3_H761	913	5	10.125	-0.5	0.441306	22.1352	0.376794	0.368349	13.918	1022.16	-0.0041476	0.447214	0.00478924	1	12.5639	167	1.53672	0.999985	0	1.95825	0.0824082	25	91
3_H761	914	5	9.51986	-0.519174	0.499372	16.4752	0.2836	3.29086	13.926	1022.12	0	7.73E-16	0.0082952	1	12.5639	167	6.64902	0.999927	0	3.20107	0.171503	25	91
3_H761	915	5	9.20836	-0.0063913	0.420568	17.435	0.299623	0.717546	13.944	1022.09	-0.0082952	0.894427	0.00239462	1	12.5639	167	7.62532	0.999952	0	3.75939	0.175752	25	91
3_H761	916	5	8.90836	-0.5	0.366649	16.5022	0.284052	0.0633182	13.944	1022.06	-0.010369	0.883883	0.00316778	1	12.5639	167	5.43316	0.99998	0	3.79801	0.132784	25	91
3_H761	917	5	8.71219	0.0063913	0.332431	18.2537	0.313226	1.39815	13.938	1022.05	NA	NA	0	1	12.5639	167	5.70922	0.999959	0	4.25324	0.057364	25	91
3_H761	918	5	8.80836	0.5	0.316878	18.6031	0.31901	1.50384	13.944	1022.06	NA	NA	0	1	12.5639	167	5.80589	0.999983	0	4.71463	0.123806	25	91
3_H761	919	5	0.964209	-0.0063913	NA	-9.81945	-0.170544	1.01646	14.326	NA	NA	NA	0	NA	0	0	-2.29813	0.999917	0	21.0031	0.212141	1	67
3_H761	920	5	3.09489	-0.987217	0.499372	7.33255	0.127628	0.360516	14.278	1021.48	0.0559926	0.79688	0.0245083	NA	0	0	4.6955	0.999981	0	67.0867	3.44377	1	67
3_H761	921	5	3.3233	1	0.337616	-3.74645	-0.0653413	1.41381	14.32	1021.48	NA	NA	0	NA	0	0	1.48901	0.999848	0	106.598	2.968	1	67
3_H761	922	5	8.51406	0.0127826	0.561586	50.7826	0.774752	0.548883	14.178	1022.03	0.0290332	0.855186	0.0101595	NA	0	0	7.412	0.999632	0	31.6075	0.316091	1	67
3_H761	923	5	7.32557	-0.5	0.457896	53.3197	0.801981	0.816114	14.16	1021.91	-0.0062214	0.433013	0.00747719	NA	0	0	7.19646	0.999751	0	30.8192	0.522894	1	67
3_H761	924	5	5.63579	-1.48722	0.52011	47.4921	0.737184	2.86359	14.144	1021.74	-0.0020738	0.0771517	0.0154726	NA	0	0	7.28596	0.999777	0	50.3659	0.571599	1	67
3_H761	925	5	1.36136	-0.5	NA	7.63231	0.132815	0.234487	14.174	NA	NA	NA	0	NA	0	0	1.1936	0.999968	0	17.2806	0.243295	1	67
3_H761	926	5	1.16775	0.480826	NA	7.6052	0.132346	0.0699967	14.164	NA	NA	NA	0	NA	0	0	2.94528	0.999935	0	14.9203	0.181198	1	67
3_H761	927	5	1.15113	0.5	NA	7.71224	0.134198	1.22193	14.19	NA	NA	NA	0	NA	0	0	1.18925	0.999765	0	14.6869	0.191001	1	67
3_H761	928	5	1.3115	0.5	NA	8.27131	0.143861	1.09605	14.252	NA	NA	NA	0	NA	0	0	-0.299725	0.999823	0	27.2942	0.185941	1	67
3_H761	929	5	1.43707	0.487217	NA	-7.91031	-0.137623	2.84239	14.212	NA	NA	NA	0	NA	0	0	0.273084	0.999313	0	20.8706	0.929746	1	67
3_H761	930	5	1.09744	-0.0191739	0.507668	-19.5738	-0.335021	2.01216	14.274	NA	-0.0476974	0.948504	0.00919671	NA	0	0	6.72744	0.999804	0	8.02826	0.21402	1	67
3_H761	931	5	1.72458	-0.506391	NA	5.82833	0.101548	0.799457	14.388	NA	NA	NA	0	NA	0	0	8.63788	0.999884	0	6.32573	0.341614	1	67
3_H761	932	5	4.16588	-0.531956	0.358354	25.8665	0.436276	2.73672	13.784	1021.54	0.0082952	0.894427	0.00239462	1	14.6726	82	-3.64359	0.999937	0	15.4582	0.357047	26	92
3_H761	933	5	3.03903	-1.53835	0.362502	20.1732	0.34486	0.970558	13.826	1021.48	-0.010369	0.944911	0.0020738	NA	14.6726	82	-3.41741	0.999577	0	16.1802	0.470558	26	92
3_H761	934	5	1.49685	-1.03835	0.379092	14.1288	0.244103	2.81249	13.892	NA	NA	NA	0	NA	0	0	-1.10402	0.999926	0	20.4728	0.44317	1	67
3_H761	935	5	0.852113	-0.0255652	0.316878	2.2554	0.039354	2.13123	13.962	NA	NA	NA	0	NA	0	0	-2.82693	0.999974	0	20.9166	0.376726	1	67
3_H761	936	5	1.2176	-0.0255652	NA	6.82749	0.11888	2.99613	14.016	NA	NA	NA	0	NA	0	0	-3.35623	0.999994	0	13.0602	0.457546	1	67
3_H761	937	5	1.19715	-0.5	NA	5.02181	0.0875349	2.90545	14.048	NA	NA	NA	0	NA	0	0	-5.06386	0.999925	0	12.3383	0.287008	1	67
3_H761	938	5	0.699704	-0.519174	0.536701	-15.0634	-0.259887	5.07111	14.254	NA	-0.0124428	0.205557	0.034202	NA	0	0	2.93291	0.999899	0	20.5016	0.160936	1	67
3_H761	939	5	2.91662	0.506391	0.536701	6.26057	0.10905	0.337013	14.384	1021.48	0.020738	0.686803	0.0126711	NA	0	0	-0.368036	0.999997	0	7.48301	0.275873	1	67
3_H761	940	5	2.51534	-1.00639	0.561586	7.54496	0.131304	0.428173	14.386	1021.47	-0.020738	0.552158	0.018079	NA	0	0	-0.0634863	0.999997	0	6.19038	0.259351	1	67
3_H761	941	5	35.089	6.97935	0.988789	-78.7684	-0.980848	0	11.088	1025.45	0.010369	0.343401	0.016373	-1	171.249	323	-20.1396	0.901107	0	15.4387	0.223931	27	93
3_H761	942	5	39.0738	1.06883	1.03441	-65.2987	-0.908499	0.881349	9.86	1025.55	0.0062214	0.175562	0.0201419	-1	171.249	323	10.2133	0.999119	0	15.2482	0.347103	27	93
3_H761	943	5	90.4912	6.647	1.669	-61.6187	-0.879804	10.5175	2.792	1026.3	0.0476974	0.889897	0.0141161	-1	171.249	323	-2.58856	0.999746	0	24.1278	0.566978	27	93
3_H761	944	5	110.806	6.43609	2.07131	-40.084	-0.64391	1.51	2.612	1026.59	0.0269594	0.760767	0.0132788	-1	171.249	323	-15.533	0.996974	0	13.9139	0.242985	27	93
3_H761	945	5	119.763	6.39135	2.12523	-58.4096	-0.851815	5.02207	2.836	1026.73	-0.0746568	0.914991	0.0190067	-1	171.249	323	5.99989	0.99648	0	13.9189	0.270445	27	93
3_H761	946	5	140.191	5.46804	1.52383	-38.6027	-0.623916	6.41845	3.262	1027.11	-0.0663616	0.998053	0.00239462	-1	171.249	323	-9.22397	0.997134	0	21.6349	0.498589	27	93
3_H761	947	5	149.893	6.97443	1.63581	-43.6129	-0.689783	1.09221	3.258	1027.24	0.0850258	0.942591	0.0173919	-1	171.249	323	-16.6649	0.99953	0	15.9963	0.35707	27	93
3_H761	948	5	27.3185	-1.14061	0.735786	33.9922	0.559079	1.38074	3.688	1025.14	-0.0062214	0.288675	0.0119131	1	171.249	323	5.48234	0.999956	0	10.6857	0.355028	27	93
3_H761	949	5	25.7527	-1.70452	0.806295	36.9234	0.600747	0.283773	4.104	1025	-2.22E-17	5.15E-16	0.0248856	1	171.249	323	5.18467	0.999923	0	6.01574	0.479157	27	93
3_H761	950	5	23.3037	-1.70452	0.764819	41.0112	0.656206	1.49406	4.65	1024.74	-0.0020738	0.0870388	0.0137038	1	171.249	323	6.36379	0.999988	0	14.2884	0.376882	27	93
3_H761	951	5	20.3391	-2.19813	0.744081	44.0718	0.695559	0.202152	5.064	1024.47	-0.0082952	0.5547	0.00718385	1	171.249	323	2.64543	0.99939	0	12.8694	0.379237	27	93
3_H761	952	5	16.3965	-1.30039	0.968051	44.1074	0.696005	1.25663	5.6	1023.47	0.010369	0.883883	0.00316778	1	171.249	323	0.988056	0.999712	0	9.93958	0.319664	27	93
3_H761	953	5	7.17453	1.51278	1.11736	-12.5613	-0.217484	2.01306	13.444	1021.9	0.0062214	0.416025	0.00785128	NA	0	0	-0.517876	0.999983	0	1.66772	0.452824	1	67
3_H761	954	5	8.58731	0.512783	1.08833	-4.96744	-0.0865896	0.908437	13.424	1022.04	0.0020738	0.121268	0.0098004	NA	0	0	-0.553985	0.999996	0	1.4949	0.4312	1	67
3_H761	955	5	9.6176	0.525565	0.876804	-4.78085	-0.0833448	1.32475	13.846	1022.12	0.0082952	0.447214	0.00957847	-1	10.2429	90	1.55264	0.999999	0	1.78319	0.410685	28	94
3_H761	956	5	9.77768	0.0383478	0.893394	2.22471	0.0388188	1.93444	13.752	1022.13	-0.0124428	0.57735	0.0101595	0	10.2429	90	1.0559	0.999965	0	2.62697	0.427319	28	94
3_H761	957	5	9.71091	0.0127826	0.748228	6.76147	0.117736	0.63048	13.7	1022.13	0.0082952	0.426401	0.0101595	0	10.2429	90	-0.396386	0.999994	0	5.34049	0.373874	28	94
3_H761	958	5	9.73264	-0.506391	0.72749	7.68504	0.133727	0.407286	13.666	1022.13	0.020738	0.821995	0.0082952	1	10.2429	90	-0.481711	1	0	1.72834	0.429183	28	94
3_H761	959	5	6.73323	-0.506391	0.839476	9.76424	0.169594	1.67743	13.978	1021.85	0.0082952	0.485071	0.00863392	NA	0	0	0.231461	0.999984	0	1.50721	0.316187	1	67
3_H761	960	5	10.9112	-0.474435	0.748228	8.8238	0.153396	0.535552	13.876	1022.21	-0.0435498	0.931724	0.0098004	1	13.1087	76	4.16797	0.999989	0	0.834948	0.300186	29	95
3_H761	961	5	3.62045	1.48083	0.52011	-6.32648	-0.110194	2.39964	14.018	1021.5	-0.0082952	0.264906	0.0174331	NA	0	0	9.68239	0.999655	0	1.26961	0.319823	1	67
3_H761	962	5	5.10128	-0.0063913	0.52011	4.76065	0.0829935	2.70342	14.048	1021.66	0.0269594	0.475327	0.0288102	NA	0	0	6.84526	0.999998	0	0.725168	0.307864	1	67
3_H761	963	5	5.48338	-0.0063913	0.553291	13.1904	0.228188	1.66345	14.076	1021.72	-0.0062214	0.416025	0.00785128	NA	0	0	5.90148	0.999935	0	0.683142	0.287993	1	67
3_H761	964	5	5.1706	-0.519174	0.536701	15.69	0.270433	0.0641309	14.096	1021.67	0.020738	0.606339	0.0157026	NA	0	0	5.59621	0.999984	0	0.697413	0.300197	1	67
3_H761	965	5	4.26549	-0.493609	0.532553	15.8339	0.27285	0.137574	14.104	1021.55	-0.031107	0.944911	0.0062214	NA	0	0	3.49133	0.9998	0	1.34205	0.314552	1	67
3_H761	966	5	1.16677	-0.0191739	0.449601	1.93366	0.0337423	0.564253	14.102	NA	0.0145166	0.970725	0.0020738	NA	0	0	4.54897	0.99997	0	0.967229	0.296169	1	67
3_H761	967	5	5.48083	0.980826	0.370797	-3.56076	-0.062107	2.81553	14.22	1021.72	-0.0394022	0.839689	0.0147128	NA	0	0	-0.83812	0.999984	0	2.26652	0.294676	1	67
3_H761	968	5	6.39203	0.647	0.342801	4.17656	0.0728303	1.15205	14.23	1021.82	NA	NA	0	NA	0	0	-2.29247	0.999966	0	1.12313	0.285894	1	67
3_H761	969	5	7.12655	0.0255652	0.420568	6.6936	0.11656	0.637493	14.222	1021.89	0	0	0.00757245	NA	0	0	-1.96283	0.999963	0	0.928175	0.29728	1	67
3_H761	970	5	7.58083	0.0127826	0.441306	8.51228	0.148021	0.180039	14.19	1021.94	0.0020738	0.223607	0.00521895	NA	0	0	-1.34304	0.999999	0	0.546095	0.302147	1	67
3_H761	971	5	7.91278	-0.480826	0.395682	9.27824	0.161229	0.359056	14.14	1021.97	0.010369	0.606339	0.00785128	NA	0	0	-1.13988	0.999979	0	1.04241	0.304251	1	67
3_H761	972	5	8.03707	0.0063913	0.370797	12.9519	0.224133	1.27244	14.102	1021.98	-0.0124428	0.83205	0.00478924	NA	0	0	0.68829	0.99997	0	0.920736	0.303185	1	67
3_H761	973	5	8.15369	0.0063913	0.329321	16.1328	0.277864	0.618765	14.076	1021.99	-0.0020738	0.288675	0.00397102	NA	0	0	2.52667	0.999918	0	3.12511	0.292203	1	67
3_H761	974	5	8.0703	-0.0127826	0.325173	17.7112	0.30422	0.184727	14.05	1021.99	0.0041476	0.57735	0.0033865	NA	0	0	3.62688	0.999995	0	1.02033	0.294023	1	67
3_H761	975	5	8.07797	0.0127826	0.323791	18.4874	0.317097	0.129894	14.038	1021.99	NA	NA	0	NA	0	0	3.50655	0.999992	0	1.12313	0.306163	1	67
3_H761	976	5	7.38948	-0.5	NA	16.81	0.289199	0.651411	14.02	1021.92	NA	NA	0	NA	0	0	3.93486	0.999989	0	1.92228	0.297608	1	67
3_H761	977	5	6.9882	-0.512783	NA	15.6257	0.269352	0.377985	14.022	1021.88	NA	NA	0	NA	0	0	2.47116	0.99997	0	0.93422	0.27536	1	67
3_H761	978	5	6.7997	-0.480826	NA	13.4068	0.231863	0.507716	14.004	1021.86	NA	NA	0	NA	0	0	1.57833	0.999999	0	2.45996	0.296473	1	67
3_H761	979	5	6.4997	0.493609	NA	11.1829	0.193942	0.647252	14.004	1021.83	NA	NA	0	NA	0	0	1.12595	0.999996	0	0.885631	0.288721	1	67
3_H761	980	5	6.06647	0	NA	9.9623	0.173	0.21838	14.056	1021.78	NA	NA	0	NA	0	0	0.724879	0.999999	0	0.683142	0.301719	1	67
3_H761	981	5	6.00737	0	NA	9.2048	0.159964	0.0398142	13.992	1021.78	NA	NA	0	NA	0	0	0.372899	0.999998	0	1.33233	0.322416	1	67
3_H761	982	5	5.80482	0.0127826	NA	8.39384	0.145977	0.315184	13.996	1021.75	NA	NA	0	NA	0	0	1.80064	0.999878	0	0.683142	0.32284	1	67
3_H761	983	5	5.81121	-0.0127826	NA	8.88861	0.154514	0.518819	13.986	1021.76	NA	NA	0	NA	0	0	2.26734	0.999976	0	2.30238	0.277463	1	67
3_H761	984	5	5.90737	0.487217	NA	6.96745	0.121305	0.862758	13.992	1021.77	NA	NA	0	NA	0	0	1.67208	0.999946	0	0.952054	0.26392	1	67
3_H761	985	5	5.80865	-0.0191739	NA	9.60673	0.166885	0.357708	13.99	1021.76	NA	NA	0	NA	0	0	0.475174	0.999985	0	1.30913	0.301761	1	67
3_H761	986	5	6.10482	-0.512783	NA	7.71726	0.134285	1.78285	13.996	1021.79	NA	NA	0	NA	0	0	4.88172	0.999075	0	1.17864	0.295813	1	67
3_H761	987	5	6.01377	0	NA	9.08984	0.157983	0.27558	13.982	1021.78	NA	NA	0	NA	0	0	0.44249	0.999999	0	2.06193	0.316179	1	67
3_H761	988	5	6.00226	0.5	NA	8.64361	0.150288	0.177731	14	1021.78	NA	NA	0	NA	0	0	0.884378	0.999986	0	1.59039	0.280827	1	67
3_H761	989	5	5.70482	0	NA	9.34521	0.162382	0.351064	13.996	1021.74	NA	NA	0	NA	0	0	1.02135	0.999996	0	0.969592	0.255839	1	67
3_H761	990	5	6.10226	-0.5	NA	13.2718	0.22957	1.20421	14	1021.79	NA	NA	0	NA	0	0	2.16916	0.99996	0	1.19468	0.232432	1	67
3_H761	991	5	6.20226	0	NA	13.7218	0.237208	0.446088	14	1021.8	NA	NA	0	NA	0	0	3.24309	0.999998	0	1.65584	0.266068	1	67
3_H761	992	5	6.10482	0.0127826	NA	15.039	0.259477	0.748319	13.996	1021.79	NA	NA	0	NA	0	0	3.24254	0.999998	0	2.20013	0.257871	1	67
3_H761	993	5	6.20098	0.0063913	NA	17.2938	0.297271	1.0652	14.002	1021.8	NA	NA	0	NA	0	0	3.20365	0.999997	0	0.87871	0.257876	1	67
3_H761	994	5	1.25241	-1.00639	0.681867	3.14728	0.0549028	4.7204	14.078	NA	-0.0580664	0.994937	0.0033865	NA	0	0	-2.92479	0.999872	0	1.17925	0.275311	1	67
3_H761	995	5	1.23097	0.5	0.387387	5.28954	0.0921888	1.28895	14.268	NA	-0.0145166	0.824958	0.00574209	NA	0	0	0.410198	0.999987	0	1.25665	0.275094	1	67
3_H761	996	5	1.64405	0.0127826	NA	11.3064	0.196056	0.795565	14.404	NA	NA	NA	0	NA	0	0	-2.98104	0.999961	0	0.891585	0.211627	1	67
3_H761	997	5	1.27984	0.5	NA	5.86707	0.102221	0.294649	14.348	NA	NA	NA	0	NA	0	0	-0.208271	0.999954	0	1.2317	0.275323	1	67
3_H761	998	5	1.5709	0.506391	NA	7.36156	0.12813	0.388544	14.362	NA	NA	NA	0	NA	0	0	0.487518	0.999974	0	1.42608	0.283306	1	67
3_H761	999	5	1.33127	0.217304	NA	7.17582	0.124915	0.808769	14.424	NA	NA	NA	0	NA	0	0	-0.568062	0.999993	0	1.94117	0.239323	1	67
3_H761	1000	5	1.3709	0	NA	4.74099	0.0826515	0.133444	14.362	NA	NA	NA	0	NA	0	0	0.227964	0.999997	0	1.22481	0.280037	1	67
3_H761	1001	5	1.36962	0.0127826	NA	6.18536	0.107745	0.815465	14.364	NA	NA	NA	0	NA	0	0	-0.369457	0.999997	0	0.79052	0.278235	1	67
3_H761	1002	5	1.46834	0	NA	8.4182	0.146397	0.0775824	14.366	NA	NA	NA	0	NA	0	0	0.477626	0.999988	0	1.48344	0.260787	1	67
3_H761	1003	5	1.45683	0.0063913	NA	6.43761	0.112121	0.317431	14.384	NA	NA	NA	0	NA	0	0	-0.364963	1	0	1.2526	0.27611	1	67
3_H761	1004	5	1.55556	-0.493609	NA	8.18195	0.142317	0.145105	14.386	NA	NA	NA	0	NA	0	0	-1.2314	0.999974	0	0.772982	0.274789	1	67
3_H761	1005	5	1.35556	-0.0063913	NA	7.52318	0.130927	0.274429	14.386	NA	NA	NA	0	NA	0	0	-1.22731	0.999984	0	3.60784	0.287322	1	67
3_H761	1006	5	1.45556	0.0063913	NA	6.95387	0.12107	0.0841681	14.386	NA	NA	NA	0	NA	0	0	0.0462404	0.999979	0	1.0781	0.27749	1	67
3_H761	1007	5	1.56195	0	NA	7.16234	0.124681	0.0251242	14.376	NA	NA	NA	0	NA	0	0	1.07724	0.999996	0	1.11908	0.286791	1	67
3_H761	1008	5	1.51721	-0.5	NA	7.18509	0.125075	0.0621749	14.446	NA	NA	NA	0	NA	0	0	0.444199	0.99998	0	0.488849	0.270663	1	67
3_H761	1009	5	1.353	0	NA	6.97046	0.121358	0.0208009	14.39	NA	NA	NA	0	NA	0	0	0.779038	0.999968	0	0.789911	0.287847	1	67
3_H761	1010	5	1.35556	-0.0191739	NA	6.78804	0.118197	0.0755842	14.386	NA	NA	NA	0	NA	0	0	1.31515	0.999995	0	1.33643	0.301364	1	67
3_H761	1011	5	1.41337	-0.19813	NA	7.18418	0.125059	0.129992	14.452	NA	NA	NA	0	NA	0	0	0.508003	0.999991	0	1.04985	0.295052	1	67
3_H761	1012	5	6.6467	-1.17896	1.15884	5.99706	0.104478	2.48547	14.034	1021.84	-0.0497712	0.986394	0.00478924	1	11.1981	67	-5.78547	0.999948	0	2.73347	0.258894	30	96
3_H761	1013	5	6.09144	-0.5	0.963904	10.2959	0.178732	1.97027	13.964	1021.78	-0.0456236	0.976092	0.00586559	1	11.1981	67	-2.47724	0.998921	0	1.35333	0.276954	30	96
3_H761	1014	5	9.88407	0.525565	0.905837	-13.2243	-0.228764	0.999583	14.192	1022.14	-0.0165904	0.834058	0.00633556	-1	12.4027	334	-1.01918	0.999998	0	1.0328	0.283061	31	97
3_H761	1015	5	11.1378	0.538348	0.851918	-8.81787	-0.153294	1.35823	14.108	1022.22	-0.0020738	0.353553	0.00316778	-1	12.4027	334	-0.677948	1	0	1.28684	0.284437	31	97
3_H761	1016	5	11.5723	0.525565	0.827033	-6.47342	-0.112742	0.503459	14.054	1022.26	-0.0248856	0.973329	0.0033865	-1	12.4027	334	-1.00619	0.999994	0	1.18227	0.289048	31	97
3_H761	1017	5	12.2004	0.506391	0.777262	-3.72409	-0.0649518	0.677019	14.01	1022.36	-0.0165904	0.852803	0.00586559	-1	12.4027	334	-1.13551	0.999998	0	1.11908	0.287316	31	97
3_H761	1018	5	12.1902	0	0.748228	-1.85795	-0.0324216	0.366669	14.026	1022.36	-0.0145166	0.673575	0.0091967	-1	12.4027	334	-0.901159	1	0	1.07871	0.285327	31	97
3_H761	1019	5	12.2426	0.0063913	0.690162	-0.80503	-0.01405	0.287412	13.944	1022.36	-0.010369	0.645497	0.00708337	-1	12.4027	334	-0.54228	0.999993	0	0.301062	0.291696	31	97
3_H761	1020	5	11.917	0.519174	0.611358	0.527595	0.00920815	0.287723	13.984	1022.32	-0.0041476	0.377964	0.00586559	0	12.4027	334	-0.0631952	0.999999	0	2.84777	0.296722	31	97
3_H761	1021	5	11.9617	0.0063913	0.561586	2.03781	0.035559	0.647447	13.914	1022.32	-0.0124428	0.381	0.0174331	0	12.4027	334	0.122763	0.99999	0	1.17208	0.288433	31	97
3_H761	1022	5	11.9835	0.0383478	0.569882	3.89176	0.0678719	0.28493	13.88	1022.33	-0.0145166	0.848875	0.00521895	0	12.4027	334	0.757817	0.999994	0	0.7351	0.294974	31	97
3_H761	1023	5	12.1886	0.0063913	0.586472	5.28131	0.0920457	0.388544	13.872	1022.36	0.0145166	0.63901	0.0100887	0	12.4027	334	1.39412	0.999999	0	1.12374	0.293787	31	97
3_H761	1024	5	11.9911	-0.519174	0.582324	6.68267	0.11637	0.438196	13.868	1022.33	-0.0082952	0.27735	0.0165904	0	12.4027	334	1.47423	0.999999	0	1.27306	0.287313	31	97
3_H761	1025	5	11.7873	-0.519174	0.52011	7.97716	0.138778	0.0973126	13.874	1022.3	-0.0186642	0.959403	0.00316778	0	12.4027	334	1.28691	0.999999	0	2.75243	0.287868	31	97
3_H761	1026	5	11.6924	-0.487217	0.52011	8.30957	0.144521	0.401272	13.866	1022.28	-0.0062214	0.363803	0.0091967	0	12.4027	334	1.73409	0.999998	0	0.683142	0.27161	31	97
3_H761	1027	5	11.2579	0	0.466192	6.8725	0.11966	1.03576	13.92	1022.23	-0.0145166	0.848875	0.00521895	0	12.4027	334	1.55793	0.999997	0	1.02094	0.288083	31	97
3_H761	1028	5	11.1027	-0.487217	0.449601	6.42241	0.111858	0.463905	13.85	1022.22	-0.0041476	0.208514	0.0112318	0	12.4027	334	1.99398	1	0	0.978916	0.29518	31	97
3_H761	1029	5	10.7963	0.5	0.41642	1.42753	0.0249126	1.87649	13.86	1022.2	-0.0062214	0.566947	0.00521895	1	12.4027	334	-0.00141268	0.999685	0	2.60106	0.303458	31	97
3_H761	1030	5	11.263	0.295478	0.453749	5.03438	0.0877535	0.558274	13.912	1022.23	-0.0020738	0.176777	0.00666633	1	12.4027	334	1.99337	0.999992	0	0.789911	0.320462	31	97
3_H761	1031	5	11.0027	-0.493609	0.428863	5.29968	0.0923651	0.270801	13.85	1022.22	-0.0082952	0.417029	0.0104379	1	12.4027	334	1.27707	0.999997	0	0.545486	0.297534	31	97
3_H761	1032	5	11.0027	-0.525565	0.441306	6.70091	0.116687	0.639158	13.85	1022.22	0.020738	0.707107	0.0119731	1	12.4027	334	2.16941	0.99999	0	0	0.292852	31	97
3_H761	1033	5	10.9975	0	0.507668	9.28685	0.161377	0.91973	13.858	1022.22	0.0020738	0.0821995	0.0145166	1	12.4027	334	2.39302	1	0	0.928175	0.293984	31	97
3_H761	1034	5	10.8988	-0.0063913	0.424716	12.0029	0.207962	0.434273	13.856	1022.21	-0.0394022	0.990443	0.00316778	1	12.4027	334	2.37463	0.999996	0	2.16106	0.299634	31	97
3_H761	1035	5	10.6502	-0.0191739	0.327247	14.1521	0.244496	0.660203	13.932	1022.19	NA	NA	0	1	12.4027	334	2.22252	0.999991	0	1.21237	0.284347	31	97
3_H761	1036	5	10.3924	0	0.316878	15.5343	0.267815	0.0871906	13.866	1022.18	NA	NA	0	1	12.4027	334	2.52258	0.999998	0	0.791129	0.271936	31	97
3_H761	1037	5	9.98603	0	0.316878	14.9687	0.258291	0.206221	13.876	1022.15	NA	NA	0	1	12.4027	334	2.70156	0.999995	0	1.63269	0.28078	31	97
3_H761	1038	5	9.88731	0	NA	15.0019	0.258852	0.22684	13.874	1022.14	NA	NA	0	1	12.4027	334	2.57315	0.999964	0	2.76039	0.312583	31	97
3_H761	1039	5	9.68731	-0.519174	0.316878	15.2649	0.263282	0.708449	13.874	1022.13	NA	NA	0	1	12.4027	334	0.625971	0.999944	0	0.876217	0.300246	31	97
3_H761	1040	5	9.88731	-0.0127826	NA	13.0446	0.225709	0.119539	13.874	1022.14	NA	NA	0	1	12.4027	334	1.41045	0.999938	0	1.4108	0.287797	31	97
3_H761	1041	5	9.94641	0.217304	0.316878	14.0553	0.242858	1.1704	13.938	1022.15	NA	NA	0	1	12.4027	334	3.32703	0.999949	0	0.488849	0.300147	31	97
3_H761	1042	5	10.1183	0.891348	0.344529	21.1922	0.361497	0.360857	13.884	1022.16	NA	NA	0	1	12.4027	334	7.41598	0.999885	0	1.19648	0.300108	31	97
3_H761	1043	5	9.90039	0.0191739	0.316878	21.0222	0.358729	0.0579456	13.89	1022.14	NA	NA	0	1	12.4027	334	6.21143	0.999802	0	1.16577	0.306184	31	97
3_H761	1044	5	9.70423	-0.0191739	NA	21.6178	0.368413	0.47294	13.884	1022.13	NA	NA	0	1	12.4027	334	3.59815	0.999972	0	1.64477	0.299646	31	97
3_H761	1045	5	9.34543	0	NA	21.5208	0.366838	1.08206	13.976	1022.1	NA	NA	0	1	12.4027	334	1.58985	0.999919	0	0.934739	0.297995	31	97
3_H761	1046	5	8.90167	-0.519174	NA	19.1322	0.327749	0.24452	13.888	1022.06	NA	NA	0	1	12.4027	334	-0.65582	0.999939	0	1.44703	0.315562	31	97
3_H761	1047	5	8.79783	0.512783	NA	16.147	0.278102	1.06147	13.894	1022.05	NA	NA	0	1	12.4027	334	-1.20671	0.999887	0	2.62824	0.290447	31	97
3_H761	1048	5	8.79656	0	NA	18.1016	0.310703	0.551662	13.896	1022.05	NA	NA	0	1	12.4027	334	0.842822	0.999982	0	1.62034	0.294354	31	97
3_H761	1049	5	8.40167	-0.0191739	NA	15.1344	0.261085	0.877342	13.888	1022.02	NA	NA	0	1	12.4027	334	-0.597082	0.999982	0	1.15384	0.297491	31	97
3_H761	1050	5	8.194	0.493609	NA	12.2786	0.212666	0.566105	13.9	1022	NA	NA	0	1	12.4027	334	-1.4172	0.999998	0	0.885631	0.309876	31	97
3_H761	1051	5	8.20039	-0.5	NA	11.4507	0.198525	0.308896	13.89	1022	NA	NA	0	1	12.4027	334	0.0957148	0.999907	0	1.38668	0.30228	31	97
3_H761	1052	5	8.30039	-0.480826	NA	14.333	0.247558	0.5398	13.89	1022.01	NA	NA	0	1	12.4027	334	0.807477	0.999981	0	2.31133	0.293508	31	97
3_H761	1053	5	8.19911	0.480826	NA	12.9542	0.224173	0.449798	13.892	1022	NA	NA	0	1	12.4027	334	0.0202438	0.999996	0	1.06461	0.287642	31	97
3_H761	1054	5	8.09911	-0.512783	NA	13.3546	0.230978	0.465339	13.892	1021.99	NA	NA	0	1	12.4027	334	-0.148796	0.999994	0	1.2242	0.300192	31	97
3_H761	1055	5	8.58889	0.468044	NA	16.6774	0.286983	1.22357	13.902	1022.04	NA	NA	0	1	12.4027	334	1.39612	0.999902	0	1.26588	0.294628	31	97
3_H761	1056	5	8.82625	0.5	NA	21.8515	0.372202	1.68612	13.976	1022.06	NA	NA	0	1	12.4027	334	4.03435	0.999948	0	1.36817	0.292736	31	97
3_H761	1057	5	8.87227	-0.0127826	NA	28.9149	0.48351	1.76617	13.904	1022.06	NA	NA	0	1	12.4027	334	5.87782	0.999964	0	1.14331	0.297246	31	97
3_H761	1058	5	9.07483	-0.519174	NA	35.511	0.58086	1.77168	13.9	1022.08	NA	NA	0	1	12.4027	334	7.96615	0.999906	0	1.07127	0.31112	31	97
3_H761	1059	5	8.86716	0	NA	41.6888	0.665084	1.29839	13.912	1022.06	NA	NA	0	1	12.4027	334	10.084	0.999992	0	1.44868	0.286224	31	97
3_H761	1060	5	7.87099	-0.519174	0.358354	45.2759	0.710504	0.778759	13.906	1021.97	NA	NA	0	1	12.4027	334	10.6746	0.999993	0	0.815526	0.273775	31	97
3_H761	1061	5	1.2706	0	0.41642	-6.03708	-0.105172	1.21091	14.406	NA	-0.0228118	0.904194	0.0062214	NA	0	0	2.06186	0.99998	0	0.876217	0.296603	1	67
3_H761	1062	5	1.7706	-0.0063913	0.327247	4.20278	0.0732865	2.95479	14.406	1021.47	NA	NA	0	NA	0	0	3.5157	0.999937	0	1.27367	0.281926	1	67
3_H761	1063	5	1.36293	-0.0063913	0.316878	5.00727	0.0872822	1.49606	14.418	NA	NA	NA	0	NA	0	0	0.039608	0.999925	0	0.490067	0.289894	1	67
3_H761	1064	5	1.36677	0.480826	NA	4.74177	0.082665	0.378611	14.412	NA	NA	NA	0	NA	0	0	0.149836	0.999924	0	0.7351	0.286552	1	67
3_H761	1065	5	26.0493	9.85791	0.756524	-20.9485	-0.357528	1.58303	13.18	1025.03	-0.0062214	0.566947	0.00521895	-1	29.9218	256	-2.69681	0.999994	0	1.02207	0.28478	32	98
3_H761	1066	5	24.7261	-3.73157	0.997084	-13.7954	-0.238455	2.48909	12.434	1024.89	-0.0352546	0.863044	0.0119131	0	29.9218	256	-1.04637	0.999828	0	1.30447	0.291082	32	98
3_H761	1067	5	22.1916	-0.757131	0.876804	-2.49923	-0.0436059	3.73881	11.862	1024.64	-0.0290332	0.868243	0.00957847	1	29.9218	256	2.28174	0.999926	0	2.36878	0.307522	32	98
3_H761	1068	5	22.0856	0.678956	0.739933	6.22308	0.1084	0.337722	11.402	1024.63	0.0186642	0.938315	0.00397103	1	29.9218	256	3.8907	0.999984	0	0.545486	0.284901	32	98
3_H761	1069	5	20.9272	-1.37217	0.673572	8.44139	0.146798	1.64887	11.024	1024.53	-0.051845	0.779729	0.0240358	1	29.9218	256	4.24449	0.999993	0	0.775908	0.275731	32	98
3_H761	1070	5	20.0921	-0.423304	0.598915	11.37	0.197145	0.0392317	10.766	1024.43	0.0082952	0.288675	0.0158841	1	29.9218	256	3.55997	0.999994	0	0.934739	0.278111	32	98
3_H761	1071	5	19.1969	-0.436087	0.569882	10.5886	0.183755	0.362271	10.602	1024.27	-0.0186642	0.59604	0.0145166	1	29.9218	256	2.89232	0.999997	0	1.21411	0.287793	32	98
3_H761	1072	5	18.034	0.0255652	0.540848	11.6892	0.202603	0.755953	10.544	1023.97	0.0124428	0.639602	0.00863392	1	29.9218	256	3.82377	0.999988	0	1.55885	0.294658	32	98
3_H761	1073	5	17.4171	-0.974435	0.553291	12.1423	0.21034	0.284768	10.414	1023.79	-0.0041476	0.208514	0.0112318	1	29.9218	256	3.56128	0.999982	0	1.11659	0.302082	32	98
3_H761	1074	5	16.9043	-0.172565	0.428863	12.1848	0.211065	0.227829	10.434	1023.63	0.0041476	0.27735	0.0082952	1	29.9218	256	2.80975	0.999999	0	0.835557	0.30481	32	98
3_H761	1075	5	16.4312	-0.512783	0.403978	12.8632	0.222623	0.0434719	10.392	1023.48	-0.0145166	0.673575	0.0091967	1	29.9218	256	2.38093	0.999998	0	0.978307	0.30085	32	98
3_H761	1076	5	16.1248	0.493609	0.412273	13.5673	0.234587	0.527594	10.402	1023.39	-0.0082952	0.417029	0.0104379	1	29.9218	256	3.57514	0.999894	0	1.13031	0.293408	32	98
3_H761	1077	5	15.8851	-0.531957	0.379092	15.1505	0.261355	0.272682	10.464	1023.31	-0.0041476	0.258199	0.00895984	1	29.9218	256	5.9138	0.999985	0	1.57399	0.278	32	98
3_H761	1078	5	15.5532	-0.531956	0.408125	17.0403	0.293045	0.569629	10.514	1023.21	0.0062214	0.261116	0.0132788	1	29.9218	256	6.06208	0.999998	0	2.25695	0.269069	32	98
3_H761	1079	5	15.2021	-0.531956	0.322063	17.9444	0.308094	0.166993	10.594	1023.1	NA	NA	0	1	29.9218	256	6.10615	0.999999	0	0.952573	0.28489	32	98
3_H761	1080	5	14.8586	-0.0191739	0.330703	17.6479	0.303166	0.625435	10.662	1023	NA	NA	0	1	29.9218	256	5.281	0.999975	0	1.02811	0.3014	32	98
3_H761	1081	5	13.9099	-0.0766956	0.341764	17.7625	0.305073	0.288859	11.364	1022.75	0.0062214	0.566947	0.00521895	1	29.9218	256	3.7365	0.999998	0	1.13601	0.300822	32	98
3_H761	1082	5	13.9789	-0.595869	0.358354	20.1018	0.343688	1.21117	11.882	1022.76	NA	NA	0	1	29.9218	256	4.61849	0.99994	0	0.967941	0.295905	32	98
3_H761	1083	5	13.7076	-0.121435	NA	18.6955	0.320538	0.183474	12.15	1022.69	NA	NA	0	1	29.9218	256	3.27254	0.999994	0	2.57135	0.299861	32	98
3_H761	1084	5	13.5437	-0.063913	NA	18.0201	0.30935	0.116441	12.25	1022.65	NA	NA	0	1	29.9218	256	3.12644	1	0	0.93422	0.305619	32	98
3_H761	1085	5	13.3197	-0.223696	NA	18.3351	0.314574	0.155113	12.444	1022.6	NA	NA	0	1	29.9218	256	3.27078	0.999999	0	1.23112	0.285266	32	98
3_H761	1086	5	13.1864	-0.063913	NA	18.9274	0.324369	0.103358	12.496	1022.57	NA	NA	0	1	29.9218	256	3.50361	1	0	0.820189	0.284566	32	98
3_H761	1087	5	13.3915	0.84513	NA	19.9221	0.340742	0.217616	12.606	1022.62	NA	NA	0	1	29.9218	256	3.48576	1	0	1.02872	0.287315	32	98
3_H761	1088	5	13.7935	0.127826	NA	21.0401	0.359022	0.559049	12.762	1022.72	NA	NA	0	1	29.9218	256	3.73751	0.999999	0	2.40515	0.304044	32	98
3_H761	1089	5	15.348	0.108652	1.21691	-16.9395	-0.291362	0.134153	13.772	1023.14	-0.0062214	0.19696	0.0178796	-1	15.9474	127	-2.1644	0.999898	0	2.09238	0.289057	33	99
3_H761	1090	5	15.4164	-0.250739	1.28327	-13.6209	-0.235497	1.6593	13.352	1023.16	-0.0228118	0.643726	0.0156568	-1	15.9474	127	-2.7056	0.999979	0	1.10777	0.323213	33	99
3_H761	1091	5	15.5178	-0.237957	1.23765	-8.42235	-0.146469	1.05763	12.724	1023.2	-0.0165904	0.834058	0.00633556	0	15.9474	127	-1.0855	0.999948	0	1.30032	0.322031	33	99
3_H761	1092	5	15.7297	0.153391	1.1464	-4.1464	-0.0723052	1.41907	12.236	1023.26	-0.0290332	0.989949	0.00239462	0	15.9474	127	0.245007	0.999996	0	1.15384	0.285771	33	99
3_H761	1093	5	15.2099	-0.416913	1.04686	-1.55613	-0.0271563	0.27834	11.954	1023.1	0.0041476	0.377964	0.00586559	0	15.9474	127	0.0221872	0.999982	0	1.21472	0.297761	33	99
3_H761	1094	5	15.202	-0.468044	1.02197	0.899848	0.0157047	0.990281	11.81	1023.1	0.010369	0.645497	0.00708338	0	15.9474	127	-0.711802	0.999832	0	2.47719	0.339445	33	99
3_H761	1095	5	15.5662	0.429696	0.91828	1.65767	0.0289278	1.63929	11.866	1023.21	-0.0580664	0.954792	0.0104379	1	15.9474	127	5.26424	0.999419	0	1.02033	0.31364	33	99
3_H761	1096	5	15.1137	-0.504913	0.893394	10.5215	0.182605	0.956922	12.102	1023.08	0.0082952	0.353553	0.0126711	1	15.9474	127	-4.89035	0.999402	0	0	0.29941	33	99
3_H761	1097	5	12.9244	-0.0894782	0.69431	11.498	0.199334	1.59177	12.906	1022.5	-0.0186642	0.656392	0.0123851	1	15.9474	127	3.20212	0.999748	0	2.99053	0.332014	33	99
3_H761	1098	5	12.0081	-0.0511304	0.632096	14.0477	0.24273	0.666884	13.088	1022.33	-0.010369	0.481125	0.010908	1	15.9474	127	1.55444	0.999777	0	1.39482	0.315654	33	99
3_H761	1099	5	24.0365	-0.493609	0.420568	24.1858	0.409697	0.386848	7.062	1024.82	-0.0331808	0.701646	0.019454	1	36.3618	254	4.29187	0.999702	0	0.978307	0.3274	34	100
3_H761	1100	5	21.595	-0.583087	0.329321	18.4678	0.316771	0.29316	7.44	1024.59	0.0041476	0.57735	0.0033865	1	36.3618	254	1.28241	0.999991	0	0.965539	0.355354	34	100
3_H761	1101	5	21.1876	-0.0703043	NA	16.729	0.287845	0.204648	7.608	1024.56	NA	NA	0	1	36.3618	254	0.728089	0.999996	0	1.27367	0.288441	34	100
3_H761	1102	5	20.884	-0.557522	NA	15.9229	0.274344	0.382133	7.77	1024.53	NA	NA	0	1	36.3618	254	1.77543	0.999985	0	0.833673	0.305059	34	100
3_H761	1103	5	20.5073	-0.0447391	NA	14.7942	0.255348	0.275726	7.89	1024.49	NA	NA	0	1	36.3618	254	1.95276	0.999994	0	2.672	0.331883	34	100
3_H761	1104	5	20.2281	-0.0511304	NA	13.7932	0.238418	0.277638	8.014	1024.45	NA	NA	0	1	36.3618	254	1.33692	0.999999	0	1.18166	0.324101	34	100
3_H761	1105	5	19.822	-0.0447391	NA	13.2778	0.229673	0.0858642	8.18	1024.39	NA	NA	0	1	36.3618	254	1.53287	0.999998	0	0.789911	0.322341	34	100
3_H761	1106	5	19.5849	-0.063913	NA	13.1797	0.228005	0.3001	8.238	1024.35	NA	NA	0	1	36.3618	254	1.36033	0.999995	0	1.07937	0.317871	34	100
3_H761	1107	5	19.3159	-0.0383478	NA	11.9472	0.207011	0.153842	8.346	1024.3	NA	NA	0	1	36.3618	254	1.25955	0.999999	0	1.13225	0.325629	34	100
3_H761	1108	5	19.2584	-0.0447391	NA	10.7786	0.187014	0.723267	8.436	1024.28	NA	NA	0	1	36.3618	254	0.36057	0.999958	0	2.42266	0.317582	34	100
3_H761	1109	5	18.8136	-0.525565	NA	8.2717	0.143867	0.370707	8.506	1024.18	NA	NA	0	1	36.3618	254	-1.16766	0.99998	0	0.81967	0.318096	34	100
3_H761	1110	5	18.8203	-0.544739	NA	7.77729	0.135323	0.0866628	8.652	1024.18	NA	NA	0	1	36.3618	254	-2.28602	0.999991	0	0.692198	0.328764	34	100
3_H761	1111	5	18.9024	-0.0255652	NA	8.9395	0.155391	0.492068	8.68	1024.2	NA	NA	0	1	36.3618	254	-0.450584	0.999952	0	0.883804	0.305962	34	100
3_H761	1112	5	19.3577	0.468044	NA	10.8755	0.188676	0.629895	8.75	1024.31	NA	NA	0	1	36.3618	254	-0.144368	0.999999	0	1.28793	0.329788	34	100
3_H761	1113	5	19.4027	-0.0255652	NA	12.4129	0.214955	0.510227	8.836	1024.32	NA	NA	0	1	36.3618	254	-0.0586831	0.999998	0	0.732357	0.331815	34	100
3_H761	1114	5	5.24975	0.372174	1.17958	-12.0709	-0.209122	1.63701	12.774	1021.68	-0.0290332	0.848875	0.0104379	NA	0	0	2.33995	0.999933	0	2.34638	0.325057	1	67
3_H761	1115	5	9.90266	-0.506391	1.02197	3.88802	0.0678067	0.355035	13.534	1022.14	-0.0062214	0.387298	0.0085505	1	16.0988	96	0.22519	0.999985	0	0.986088	0.328142	35	101
3_H761	1116	5	56.0466	6.20943	1.63996	-84.624	-0.995601	0	6.434	1025.84	0.0352546	0.863044	0.0119131	-1	164.743	404	-11.3444	0.999936	0	1.38799	0.354226	36	102
3_H761	1117	5	67.2516	8.00491	1.67314	-84.624	-0.995601	0	5.018	1025.99	0.0041476	0.188982	0.0124428	-1	164.743	404	-11.7222	0.999784	0	1.02924	0.328651	36	102
3_H761	1118	5	79.8792	9.84513	1.79757	-84.624	-0.995601	0	4.036	1026.13	0.0041476	0.235702	0.00987326	-1	164.743	404	-18.4134	0.999651	0	2.18631	0.334564	36	102
3_H761	1119	5	93.7767	9.2173	1.99666	-84.624	-0.995601	0	3.414	1026.33	0.0165904	0.676123	0.0104379	-1	164.743	404	-17.5456	0.999921	0	1.22368	0.340668	36	102
3_H761	1120	5	105.586	8.04474	2.05057	-82.9174	-0.992369	3.81615	3.086	1026.47	8.88E-17	2.97E-15	0.00863392	-1	164.743	404	-13.536	0.999459	0	1.02811	0.33612	36	102
3_H761	1121	5	117.94	8.41691	2.0962	-63.4713	-0.894711	3.65994	3.158	1026.7	0.010369	0.364662	0.0152862	-1	164.743	404	-8.71969	0.999953	0	1.02924	0.307168	36	102
3_H761	1122	5	45.8333	-2.58309	0.984642	34.3971	0.564925	1.4118	1.448	1025.69	-0.0041476	0.242536	0.00957847	1	164.743	404	1.37733	0.999923	0	0.545486	0.347305	36	102
3_H761	1123	5	41.2709	-3.13422	0.806295	40.6932	0.652009	0.788247	1.702	1025.61	0.0124428	0.351123	0.0191569	1	164.743	404	2.17372	0.999915	0	1.84985	0.36097	36	102
3_H761	1124	5	37.4511	-1.65978	0.839476	36.1856	0.590402	0.799294	2.046	1025.51	-0.010369	0.3175	0.0178796	1	164.743	404	-1.09964	0.999959	0	0.772373	0.32813	36	102
3_H761	1125	5	35.0287	-1.14061	0.827033	34.842	0.571316	0.961154	2.394	1025.45	-0.0165904	0.648886	0.0112318	1	164.743	404	-0.465474	0.999945	0	1.07871	0.327041	36	102
3_H761	1126	5	33.1331	-0.615043	0.768966	29.4398	0.491509	1.65594	2.7	1025.41	0.0062214	0.218797	0.0160189	1	164.743	404	-3.63825	0.999899	0	0.532002	0.328088	36	102
3_H761	1127	5	29.6298	-3.14061	0.760671	26.5294	0.446657	0.114375	3.018	1025.29	0.0228118	0.666973	0.0147128	1	164.743	404	-5.37202	0.999994	0	0.531483	0.341592	36	102
3_H761	1128	5	30.0113	1.36578	0.656981	24.0245	0.407127	0.952403	3.36	1025.3	0.0373284	0.886796	0.0112318	1	164.743	404	-4.43148	0.999936	0	1.32501	0.361547	36	102
3_H761	1129	5	30.0093	0.384957	0.632096	24.7082	0.417997	0.484307	3.676	1025.3	-0.0041476	0.288675	0.00794205	1	164.743	404	-2.19376	0.999946	0	2.5126	0.335439	36	102
3_H761	1130	5	30.8597	0.391348	0.528406	24.5768	0.415913	0.0768289	3.91	1025.34	-0.010369	0.441942	0.0121514	1	164.743	404	-0.264029	0.999976	0	1.16276	0.354703	36	102
3_H761	1131	5	31.0268	0.063913	0.449601	24.6227	0.416641	0.112901	4.118	1025.34	-0.0248856	0.727607	0.013546	1	164.743	404	-0.227057	0.999982	0	1.22273	0.339855	36	102
3_H761	1132	5	30.8514	-0.063913	0.445454	24.1222	0.408683	0.177377	4.236	1025.34	-0.0145166	0.463586	0.0160189	1	164.743	404	-0.915823	0.999998	0	1.02146	0.334688	36	102
3_H761	1133	5	30.5785	-0.0447391	0.441306	24.0506	0.407544	0.137083	4.35	1025.33	-0.0082952	0.4	0.0109735	1	164.743	404	-0.879508	0.999996	0	1.11847	0.350566	36	102
3_H761	1134	5	30.5095	-0.0447391	0.316878	23.8808	0.404836	0.102496	4.458	1025.33	NA	NA	0	1	164.743	404	-0.782714	0.999996	0	2.557	0.343587	36	102
3_H761	1135	5	30.3481	-0.0447391	0.316878	24.3556	0.412398	0.0938601	4.554	1025.32	NA	NA	0	1	164.743	404	-0.613295	0.999993	0	1.16629	0.327337	36	102
3_H761	1136	5	30.5842	-0.0575217	0.337616	24.4201	0.413424	0.183112	4.654	1025.33	NA	NA	0	1	164.743	404	0.288332	0.999998	0	1.06522	0.327337	36	102
3_H761	1137	5	30.619	-0.0703043	0.327247	24.9253	0.421437	0.0683686	4.756	1025.33	NA	NA	0	1	164.743	404	0.431538	0.999996	0	0.488849	0.324954	36	102
3_H761	1138	5	30.4526	-0.0447391	NA	25.9564	0.437687	0.37634	4.86	1025.32	NA	NA	0	1	164.743	404	1.01844	0.999999	0	0.937232	0.347075	36	102
3_H761	1139	5	30.3925	-0.0511304	NA	26.6792	0.448995	0.108849	4.954	1025.32	NA	NA	0	1	164.743	404	0.463109	0.99999	0	2.57437	0.344028	36	102
3_H761	1140	5	30.2324	-0.531956	NA	27.3103	0.458809	0.191564	5.048	1025.31	NA	NA	0	1	164.743	404	0.364	0.999996	0	1.21109	0.334252	36	102
3_H761	1141	5	29.9902	-0.525565	NA	28.3266	0.474497	0.364229	5.114	1025.3	NA	NA	0	1	164.743	404	0.793407	1	0	0.885022	0.335298	36	102
3_H761	1142	5	29.6174	0.340217	NA	29.8648	0.497955	0.410868	5.228	1025.28	NA	NA	0	1	164.743	404	0.815039	0.999999	0	1.31578	0.339816	36	102
3_H761	1143	5	29.5084	0.493609	NA	31.5508	0.523254	0.508197	5.242	1025.28	NA	NA	0	1	164.743	404	1.53147	0.999981	0	1.07127	0.34058	36	102
3_H761	1144	5	29.088	-0.0127826	NA	33.6311	0.553843	0.628328	5.274	1025.26	NA	NA	0	1	164.743	404	2.9074	0.999981	0	1.01275	0.353653	36	102
3_H761	1145	5	28.7573	-0.506391	NA	36.4735	0.594451	0.805145	5.322	1025.24	NA	NA	0	1	164.743	404	3.28572	0.999997	0	1.93713	0.320924	36	102
3_H761	1146	5	28.2356	-0.0063913	NA	39.4994	0.63607	0.774561	5.356	1025.21	NA	NA	0	1	164.743	404	3.18677	0.999989	0	1.17086	0.319504	36	102
3_H761	1147	5	26.6167	-1.60865	NA	42.4075	0.6744	0.803017	5.39	1025.08	NA	NA	0	1	164.743	404	4.44856	0.999989	0	0.724649	0.323966	36	102
3_H761	1148	5	25.7732	-0.0383478	0.395682	45.3234	0.711086	0.673759	5.42	1025	0.0290332	0.970725	0.0041476	1	164.743	404	4.59426	0.999999	0	1.22212	0.340879	36	102
3_H761	1149	5	25.0272	-0.0447391	0.437158	47.573	0.738137	0.574993	5.492	1024.93	0.0020738	0.188982	0.0062214	1	164.743	404	4.20545	0.999999	0	1.12945	0.335721	36	102
3_H761	1150	5	24.2045	-0.595869	0.428863	49.7287	0.762992	0.494008	5.684	1024.84	0.0082952	0.707107	0.00478924	1	164.743	404	4.14821	1	0	2.72041	0.353498	36	102
3_H761	1151	5	23.0693	-1.67896	0.536701	51.7931	0.785782	0.499908	6.052	1024.72	0.0228118	0.957427	0.00397102	1	164.743	404	3.64424	0.999988	0	0.789911	0.342855	36	102
3_H761	1152	5	20.3868	-3.21091	0.706752	53.466	0.803504	1.13273	6.494	1024.48	0.0165904	0.852803	0.00586559	1	164.743	404	2.73554	0.999997	0	1.50055	0.355923	36	102
3_H761	1153	5	16.2624	-3.68535	0.835328	56.6764	0.835581	0.564463	7.158	1023.43	0.0394022	0.974679	0.00521895	1	164.743	404	2.84412	0.999893	0	1.02872	0.356003	36	102
3_H761	1154	5	18.216	-0.667652	1.18787	-18.8149	-0.322512	3.03608	13.342	1024.02	0.0331808	0.820783	0.0133327	0	19.0128	148	3.09847	0.999501	0	1.1196	0.339895	37	103
3_H761	1155	5	18.3245	-0.622913	1.32474	-7.39264	-0.128668	2.18849	12.39	1024.05	0.0186642	0.466628	0.0204246	0	19.0128	148	-0.0760974	0.999952	0	0.833154	0.351662	37	103
3_H761	1156	5	18.0923	-0.276305	1.3123	-1.42749	-0.0249118	0.977002	11.658	1023.99	-0.0228118	0.819892	0.00919671	0	19.0128	148	-1.11536	0.999975	0	2.0907	0.329518	37	103
3_H761	1157	5	17.7684	-0.853	1.20032	-0.820804	-0.0143252	0.162166	11.226	1023.89	-0.0165904	0.57735	0.013546	0	19.0128	148	-0.710557	0.999952	0	0.819151	0.363852	37	103
3_H761	1158	5	16.9963	-0.423304	1.10907	1.36344	0.0237943	0.71125	11.026	1023.66	-0.051845	0.890588	0.0152862	1	19.0128	148	-2.98545	0.999975	0	0.819061	0.357091	37	103
3_H761	1159	5	16.9139	0.0255652	0.926575	2.59473	0.0452711	0.408012	10.842	1023.63	0.010369	0.343401	0.016373	1	19.0128	148	-2.90571	0.999992	0	0.866876	0.355124	37	103
3_H761	1160	5	16.3908	-1.53835	0.856066	6.99078	0.12171	1.83387	10.878	1023.47	-0.093321	0.946582	0.0183544	1	19.0128	148	-3.79571	0.999998	0	0.977698	0.344319	37	103
3_H761	1161	5	15.4001	-0.0766956	0.872656	12.3603	0.214058	0.831424	11.02	1023.16	-0.0041476	0.242536	0.00957847	1	19.0128	148	-4.44599	0.999969	0	2.43069	0.347039	37	103
3_H761	1162	5	14.8838	-0.0703043	0.789704	15.3468	0.264661	0.714263	11.202	1023.01	-0.0020738	0.188982	0.0062214	1	19.0128	148	-3.66456	0.999876	0	0.489458	0.357967	37	103
3_H761	1163	5	14.5917	-0.0703043	0.719195	17.598	0.302337	0.529556	11.346	1022.92	-0.0124428	0.83205	0.00478923	1	19.0128	148	-1.23101	0.999972	0	1.02863	0.365224	37	103
3_H761	1164	5	14.8831	-0.0703043	0.611358	19.4045	0.332235	0.455714	11.516	1023.01	-0.0186642	0.959403	0.00316778	1	19.0128	148	-0.0358627	0.999978	0	0.970201	0.357235	37	103
3_H761	1165	5	14.2629	0.910522	0.507668	19.8385	0.33937	0.215844	11.704	1022.83	-0.0124428	0.866025	0.0041476	1	19.0128	148	1.91761	0.999962	0	0.777126	0.352804	37	103
3_H761	1166	5	14.907	-0.102261	0.491077	19.7982	0.338709	0.141248	11.948	1023.02	-0.0062214	0.866025	0.0020738	1	19.0128	148	1.33597	0.999953	0	1.7225	0.361656	37	103
3_H761	1167	5	14.5549	-0.0894782	0.449601	19.3862	0.331933	0.513766	12.186	1022.91	-0.0020738	0.288675	0.00397102	1	19.0128	148	-0.0471205	0.999983	0	1.17998	0.358655	37	103
3_H761	1168	5	19.6439	2.40904	1.2252	-18.1353	-0.311262	1.77264	12.982	1024.36	-0.0041476	0.377964	0.00586559	0	27.5978	144	-0.911517	0.999988	0	0.82538	0.382309	38	104
3_H761	1169	5	10.5805	0	1.20861	-15.304	-0.263941	6.01327	13.634	1022.19	0.0228118	0.92967	0.00521895	-1	11.1214	48	7.97545	0.999543	0	2.07373	0.331244	39	105
3_H761	1170	5	1.60797	-0.717304	0.553291	15.265	0.263284	5.13834	13.904	NA	0.0331808	0.7698	0.0158841	NA	0	0	-1.75505	0.99937	0	1.40967	0.338889	1	67
3_H761	1171	5	6.58446	0.519174	0.441306	3.77625	0.0658602	2.58814	13.972	1021.84	NA	NA	0	NA	0	0	-0.784356	0.999978	0	0.377418	0.348148	1	67
3_H761	1172	5	7.29085	0.512783	0.347985	8.56885	0.148998	1.01579	13.962	1021.91	NA	NA	0	NA	0	0	-0.212865	0.999986	0	2.85925	0.339273	1	67
3_H761	1173	5	7.50363	0.0063913	0.366649	11.4541	0.198582	0.174568	13.942	1021.93	-0.0290332	0.76835	0.0139629	NA	0	0	0.211397	0.999991	0	1.21237	0.355515	1	67
3_H761	1174	5	7.62153	0	0.358354	11.633	0.201642	0.131423	13.914	1021.94	0.0082952	0.316228	0.0143677	NA	0	0	0.956024	0.999946	0	1.21237	0.350449	1	67
3_H761	1175	5	7.44198	0.0319565	0.337616	11.8219	0.204871	0.063973	13.882	1021.92	NA	NA	0	NA	0	0	-2.47908	0.999915	0	1.7609	0.345899	1	67
3_H761	1176	5	7.45221	0.0127826	0.337616	11.9971	0.207863	0.145091	13.866	1021.92	NA	NA	0	NA	0	0	-1.22907	0.99985	0	0.150531	0.37427	1	67
3_H761	1177	5	7.3586	-0.506391	0.354206	12.0569	0.208882	0.0577854	13.856	1021.91	-0.0020738	0.188982	0.0062214	NA	0	0	1.14542	0.999993	0	1.89626	0.340363	1	67
3_H761	1178	5	7.26371	0.506391	0.337616	12.1803	0.210988	0.0389573	13.848	1021.9	NA	NA	0	NA	0	0	0.332656	0.999979	0	0.73917	0.340256	1	67
3_H761	1179	5	7.23943	0.0319565	NA	12.4354	0.21534	0.138792	13.886	1021.9	NA	NA	0	NA	0	0	-0.438655	0.999999	0	1.07404	0.320247	1	67
3_H761	1180	5	7.28672	0	NA	12.5533	0.217347	0.0752207	13.812	1021.91	NA	NA	0	NA	0	0	-0.129157	0.999994	0	0.846548	0.328176	1	67
3_H761	1181	5	7.05732	-0.172565	NA	12.7341	0.220427	0.217673	13.858	1021.88	NA	NA	0	NA	0	0	0.521535	0.999994	0	1.17147	0.322403	1	67
3_H761	1182	5	7.20206	0	NA	13.3785	0.231383	0.0692099	13.788	1021.9	NA	NA	0	NA	0	0	1.2109	0.999997	0	0.682533	0.322393	1	67
3_H761	1183	5	7.10078	0	NA	13.6454	0.235912	0.0307775	13.79	1021.89	NA	NA	0	NA	0	0	1.02373	0.999994	0	2.30833	0.358509	1	67
3_H761	1184	5	7.31229	-0.5	NA	14.2462	0.246089	0.23756	13.772	1021.91	NA	NA	0	NA	0	0	0.309512	0.999991	0	1.17916	0.348829	1	67
3_H761	1185	5	7.2174	0	NA	13.6137	0.235375	0.223097	13.764	1021.9	NA	NA	0	NA	0	0	0.276535	0.999978	0	0.937232	0.341972	1	67
3_H761	1186	5	7.42251	0.506391	NA	14.0743	0.24318	0.248929	13.756	1021.92	NA	NA	0	NA	0	0	1.28064	0.999996	0	1.55182	0.353805	1	67
3_H761	1187	5	7.32123	0.5	NA	16.3323	0.281209	0.69135	13.758	1021.91	NA	NA	0	NA	0	0	2.41969	0.999983	0	1.22368	0.35785	1	67
3_H761	1188	5	7.22379	0.5	NA	17.5658	0.301801	0.220456	13.754	1021.9	NA	NA	0	NA	0	0	1.99885	0.999974	0	2.11907	0.349188	1	67
3_H761	1189	5	7.2289	0	0.316878	18.8752	0.323508	0.364272	13.746	1021.9	NA	NA	0	NA	0	0	1.62325	0.999989	0	1.08059	0.330533	1	67
3_H761	1190	5	6.8353	-0.0063913	NA	18.8611	0.323276	0.337841	13.736	1021.86	NA	NA	0	NA	0	0	0.624287	0.999807	0	1.92859	0.352682	1	67
3_H761	1191	5	6.63785	0	NA	17.0836	0.293767	0.561629	13.732	1021.84	NA	NA	0	NA	0	0	-2.3466	0.999975	0	1.25613	0.346902	1	67
3_H761	1192	5	6.24424	-0.480826	NA	15.552	0.268113	0.199151	13.722	1021.8	NA	NA	0	NA	0	0	-3.13286	0.999997	0	1.39888	0.352024	1	67
3_H761	1193	5	6.24296	0.5	NA	15.2024	0.262229	0.166746	13.724	1021.8	NA	NA	0	NA	0	0	-2.2202	0.999962	0	2.00728	0.35224	1	67
3_H761	1194	5	6.53913	0	NA	18.4481	0.316446	1.13474	13.73	1021.83	NA	NA	0	NA	0	0	-0.943106	0.999977	0	1.0812	0.35888	1	67
3_H761	1195	5	6.24936	-0.5	NA	16.6455	0.286449	1.74306	13.714	1021.8	NA	NA	0	NA	0	0	-2.83114	0.999981	0	0.980134	0.346415	1	67
3_H761	1196	5	6.15063	-0.0127826	NA	13.2219	0.228724	0.227758	13.712	1021.79	NA	NA	0	NA	0	0	-2.32843	0.999955	0	1.07998	0.35202	1	67
3_H761	1197	5	6.77729	0.5	NA	15.625	0.269341	1.06986	13.712	1021.86	NA	NA	0	NA	0	0	-0.876333	0.999994	0	1.41737	0.335718	1	67
3_H761	1198	5	6.97601	0	NA	20.0268	0.342459	1.17216	13.714	1021.88	NA	NA	0	NA	0	0	0.363514	0.999948	0	1.54319	0.340908	1	67
3_H761	1199	5	7.18623	0.461652	NA	25.2073	0.425894	1.04519	13.698	1021.9	NA	NA	0	NA	0	0	1.86772	0.999984	0	2.77154	0.338038	1	67
3_H761	1200	5	7.38496	-0.0191739	NA	30.3563	0.505376	2.64475	13.7	1021.92	NA	NA	0	NA	0	0	3.4366	0.999984	0	0.724649	0.325899	1	67
3_H761	1201	5	7.97984	0.487217	NA	34.8301	0.571145	1.13486	13.708	1021.98	NA	NA	0	NA	0	0	2.05635	0.999971	0	1.44868	0.329781	1	67
3_H761	1202	5	8.04277	0.710913	NA	35.7717	0.584557	1.86135	13.766	1021.98	NA	NA	0	NA	0	0	3.36507	0.999835	0	1.25364	0.334329	1	67
3_H761	1203	5	8.23383	0.776305	NA	42.0281	0.669495	1.81453	13.78	1022	NA	NA	0	NA	0	0	6.66555	0.99993	0	0.244424	0.360479	1	67
3_H761	1204	5	8.44533	0	NA	49.294	0.758066	1.5303	13.762	1022.02	NA	NA	0	NA	0	0	8.60215	0.999951	0	2.24408	0.358737	1	67
3_H761	1205	5	8.68496	0.0063913	NA	55.6377	0.825485	2.0378	13.7	1022.04	NA	NA	0	NA	0	0	11.1801	0.999893	0	0.885022	0.360483	1	67
3_H761	1206	5	8.48751	-0.5	NA	62.5242	0.887205	1.44266	13.696	1022.03	NA	NA	0	NA	0	0	11.2395	0.999547	0	1.06409	0.346785	1	67
3_H761	1207	5	7.78496	-0.5	NA	69.6418	0.937536	1.66674	13.7	1021.96	NA	NA	0	NA	0	0	5.15234	0.999926	0	1.20779	0.341181	1	67
3_H761	1208	5	6.98496	-1	NA	62.9036	0.890242	3.71567	13.7	1021.88	NA	NA	0	NA	0	0	1.62621	0.999241	0	0.488849	0.338544	1	67
3_H761	1209	5	5.49135	-1	0.366649	50.0354	0.766441	3.25456	13.69	1021.72	0.0186642	0.938315	0.00397102	NA	0	0	-2.24412	0.999962	0	3.60811	0.335767	1	67
3_H761	1210	5	1.84681	-0.0383478	0.316878	9.33149	0.162146	0.215209	14.542	1021.47	NA	NA	0	NA	0	0	1.04536	0.999971	0	1.06004	0.357112	1	67
3_H761	1211	5	1.76628	-0.0319565	0.337616	9.04382	0.15719	0.495758	14.668	1021.47	NA	NA	0	NA	0	0	0.097091	0.999994	0	1.01741	0.374665	1	67
3_H761	1212	5	1.76982	-0.346609	0.327247	8.72986	0.151776	0.338084	14.65	1021.47	NA	NA	0	NA	0	0	1.68508	0.999948	0	2.3879	0.348347	1	67
3_H761	1213	5	1.49922	-0.531957	0.316878	9.13479	0.158758	0.0549901	14.7	NA	NA	NA	0	NA	0	0	1.95465	0.999954	0	0.546095	0.349502	1	67
3_H761	1214	5	1.37749	-0.0063913	NA	9.39714	0.163277	0.243908	14.734	NA	NA	NA	0	NA	0	0	-0.362034	0.999956	0	1.06522	0.354775	1	67
3_H761	1215	5	4.42527	1.55113	0.379092	-14.5928	-0.251947	0.725327	14.534	1021.56	NA	NA	0	-1	14.0369	151	-3.37156	0.999854	0	2.72581	0.344759	40	106
3_H761	1216	5	5.54828	0.512783	NA	-10.1883	-0.176884	1.47785	14.498	1021.73	NA	NA	0	-1	14.0369	151	-1.7185	0.999979	0	0.920736	0.347886	40	106
3_H761	1217	5	6.86873	0.512783	NA	-3.80548	-0.0663694	2.0958	14.466	1021.86	NA	NA	0	-1	14.0369	151	0.591603	0.999955	0	1.82295	0.36178	40	106
3_H761	1218	5	7.88279	0.519174	NA	3.50018	0.0610517	1.87331	14.444	1021.97	NA	NA	0	-1	14.0369	151	0.520845	0.999992	0	1.70689	0.353116	40	106
3_H761	1219	5	8.20708	0.0127826	NA	9.59009	0.166598	1.0827	14.406	1022	NA	NA	0	-1	14.0369	151	-0.169008	0.999993	0	1.32501	0.363292	40	106
3_H761	1220	5	8.42753	0	NA	11.2981	0.195914	0.467235	14.374	1022.02	NA	NA	0	-1	14.0369	151	-0.446605	0.999995	0	1.24092	0.382111	40	106
3_H761	1221	5	8.44926	-0.480826	NA	7.98199	0.138862	0.832607	14.34	1022.02	NA	NA	0	-1	14.0369	151	-0.184212	0.999997	0	1.38561	0.36434	40	106
3_H761	1222	5	8.27355	0.0127826	NA	8.1856	0.14238	1.43157	14.302	1022.01	NA	NA	0	-1	14.0369	151	0.744124	0.999884	0	1.65584	0.376754	40	106
3_H761	1223	5	8.80423	0	NA	15.0201	0.259158	1.26606	14.254	1022.05	NA	NA	0	-1	14.0369	151	2.62883	0.999996	0	1.57991	0.364687	40	106
3_H761	1224	5	8.33363	0.0127826	NA	16.4932	0.283902	0.105431	14.208	1022.01	NA	NA	0	-1	14.0369	151	1.94555	0.999995	0	1.31621	0.352662	40	106
3_H761	1225	5	8.25919	-0.461652	NA	16.9815	0.292063	0.164725	14.168	1022	NA	NA	0	-1	14.0369	151	1.45369	0.999998	0	0.682533	0.353327	40	106
3_H761	1226	5	6.05782	-0.993609	0.373908	36.4373	0.593943	3.07362	13.886	1021.78	NA	NA	0	NA	0	0	9.20579	0.996544	0	1.10612	0.363246	1	67
3_H761	1227	5	0.981809	-0.0447391	0.347985	5.67469	0.0988803	1.04285	14.192	NA	NA	NA	0	NA	0	0	0.0787212	0.999978	0	1.08776	0.36959	1	67
3_H761	1228	5	1.64081	0	0.511815	3.33593	0.05819	0.241727	14.512	NA	0.0290332	0.848875	0.0104379	NA	0	0	-3.49173	0.999979	0	1.30386	0.362087	1	67
3_H761	1229	5	1.76254	0.519174	0.52011	2.45951	0.0429133	0.138598	14.478	1021.47	-0.0186642	0.53033	0.0172263	NA	0	0	-3.55985	0.999986	0	1.49076	0.369522	1	67
3_H761	1230	5	2.17916	0.0191739	0.511815	2.68283	0.0468071	0.487685	14.452	1021.47	-0.0228118	0.722185	0.0126144	NA	0	0	-2.99764	1	0	1.31569	0.337711	1	67
3_H761	1231	5	2.39322	0.512783	0.549144	3.88423	0.0677407	0.157466	14.43	1021.47	0.010369	0.533002	0.00950335	NA	0	0	-2.58815	0.999996	0	1.36235	0.325568	1	67
3_H761	1232	5	2.41111	0.0127826	0.499372	4.67581	0.0815177	0.07682	14.402	1021.47	-0.0165904	0.7698	0.00794205	NA	0	0	-2.61738	0.999998	0	1.45231	0.329535	1	67
3_H761	1233	5	2.83923	0.0383478	0.466192	5.11858	0.0892172	0.416725	14.358	1021.47	-0.0228118	0.904194	0.0062214	NA	0	0	-1.93076	0.99999	0	2.65594	0.327776	1	67
3_H761	1234	5	2.88653	0.0191739	0.462044	6.0423	0.105263	0.0525494	14.284	1021.48	-0.0041476	0.2	0.0117312	NA	0	0	-1.43822	0.999999	0	1.50772	0.365409	1	67
3_H761	1235	5	3.38653	0.333826	0.362502	8.56192	0.148878	1.23243	14.284	1021.49	-0.0248856	0.986394	0.00239462	NA	0	0	-0.278338	0.999964	0	1.39379	0.365396	1	67
3_H761	1236	5	3.75939	0.0383478	0.333468	12.5168	0.216725	0.952069	14.17	1021.51	0.0020738	0.188982	0.0062214	NA	0	0	0.318105	0.999997	0	0.986088	0.352191	1	67
3_H761	1237	5	3.88623	0.0383478	0.332431	15.6297	0.269419	0.555701	14.128	1021.52	NA	NA	0	NA	0	0	1.50714	0.999978	0	0.927566	0.359878	1	67
3_H761	1238	5	3.80797	-0.480826	0.337616	17.4717	0.300234	0.360895	14.094	1021.51	NA	NA	0	NA	0	0	0.955028	0.999964	0	2.28014	0.335036	1	67
3_H761	1239	5	3.82714	1.01278	0.342801	17.7117	0.304228	0.0404713	14.064	1021.51	NA	NA	0	NA	0	0	0.0403369	0.999998	0	1.19351	0.34866	1	67
3_H761	1240	5	3.64376	-0.493609	0.337616	17.6305	0.302877	0.200524	14.038	1021.5	NA	NA	0	NA	0	0	-0.286831	0.999999	0	0.682014	0.354869	1	67
3_H761	1241	5	3.46293	0.0191739	0.341764	16.8963	0.29064	0.140853	14.008	1021.49	-0.0082952	0.57735	0.006773	NA	0	0	-0.29713	0.999992	0	0.833673	0.345374	1	67
3_H761	1242	5	3.14887	-0.185348	0.345911	16.2302	0.279498	0.169966	14.03	1021.48	0.0020738	0.288675	0.00397102	NA	0	0	-0.849357	0.999999	0	1.25613	0.357411	1	67
3_H761	1243	5	2.78977	-0.987217	0.323791	15.4965	0.267179	0.268559	13.966	1021.47	NA	NA	0	NA	0	0	-0.603964	0.999999	0	2.14161	0.354541	1	67
3_H761	1244	5	2.90128	-0.0191739	0.327247	14.6604	0.253089	0.0975281	13.948	1021.48	NA	NA	0	NA	0	0	-0.0179992	0.999995	0	1.43325	0.356937	1	67
3_H761	1245	5	2.58083	-0.333826	0.327247	14.6976	0.253717	0.0784973	13.98	1021.47	NA	NA	0	NA	0	0	0.286506	0.999997	0	1.16525	0.358788	1	67
3_H761	1246	5	2.60895	0	0.316878	15.4811	0.26692	0.31509	13.936	1021.47	NA	NA	0	NA	0	0	0.31403	0.999987	0	1.15506	0.357707	1	67
3_H761	1247	5	2.37443	-0.487217	NA	16.3054	0.280758	0.13365	13.99	1021.47	NA	NA	0	NA	0	0	-0.345075	0.999999	0	0.965539	0.379283	1	67
3_H761	1248	5	2.32173	-0.506391	0.316878	16.4858	0.283778	0.124358	13.916	1021.47	NA	NA	0	NA	0	0	-0.193932	1	0	1.36756	0.375351	1	67
3_H761	1249	5	1.7179	-0.0127826	0.38324	17.0813	0.293728	0.587017	13.922	NA	0.0248856	0.986394	0.00239462	NA	0	0	-0.226274	0.999999	0	1.9948	0.348145	1	67
3_H761	1250	5	0.444739	0.134217	NA	3.88528	0.067759	2.0422	13.976	NA	NA	NA	0	NA	0	0	-0.579928	0.999889	0	0.301062	0.355431	1	67
3_H761	1251	5	0.611209	-0.0191739	NA	10.3441	0.179559	0.963547	14.016	NA	NA	NA	0	NA	0	0	0.607776	0.999934	0	1.1196	0.378536	1	67
3_H761	1252	5	0.484365	-0.0127826	NA	8.46069	0.147131	0.85644	14.058	NA	NA	NA	0	NA	0	0	-1.22157	0.999996	0	1.71364	0.392085	1	67
3_H761	1253	5	0.375417	0.493609	NA	7.44508	0.129576	0.204005	14.072	NA	NA	NA	0	NA	0	0	-0.234911	0.999968	0	1.11191	0.369643	1	67
3_H761	1254	5	0.465191	-0.0383478	NA	8.87845	0.154339	0.246966	14.088	NA	NA	NA	0	NA	0	0	0.645032	1	0	1.96113	0.376198	1	67
3_H761	1255	5	0.496165	-0.223695	NA	8.92858	0.155203	0.359158	14.196	NA	NA	NA	0	NA	0	0	0.634605	0.999989	0	1.16629	0.356769	1	67
3_H761	1256	5	0.717991	-0.0511304	NA	7.72136	0.134356	1.02533	14.306	NA	NA	NA	0	NA	0	0	0.0168374	0.999991	0	0.99926	0.359642	1	67
3_H761	1257	5	0.675808	-0.525565	NA	9.1788	0.159516	0.243085	14.372	NA	NA	NA	0	NA	0	0	-0.919491	0.999996	0	0.978307	0.34644	1	67
3_H761	1258	5	0.840017	-0.0063913	NA	8.35285	0.145269	0.307668	14.428	NA	NA	NA	0	NA	0	0	-0.650603	0.999986	0	1.08059	0.358942	1	67
3_H761	1259	5	0.759487	-0.242869	NA	9.03513	0.15704	0.257166	14.554	NA	NA	NA	0	NA	0	0	-0.211383	1	0	1.62986	0.372863	1	67
3_H761	1260	5	0.572269	-0.512783	NA	9.36185	0.162669	0.0936371	14.534	NA	NA	NA	0	NA	0	0	0.247716	0.999984	0	1.72338	0.342011	1	67
3_H761	1261	5	0.942869	-0.0063913	NA	9.08441	0.157889	0.0542928	14.58	NA	NA	NA	0	NA	0	0	0.971293	1	0	1.15393	0.346745	1	67
3_H761	1262	5	0.66873	0.236478	NA	9.40936	0.163487	0.0329442	14.696	NA	NA	NA	0	NA	0	0	0.47405	0.999992	0	1.27427	0.334259	1	67
3_H761	1263	5	0.594296	0.480826	NA	9.66526	0.167892	0.11501	14.656	NA	NA	NA	0	NA	0	0	0.500547	0.999975	0	0.775908	0.344977	1	67
3_H761	1264	5	0.690461	0.0830869	NA	9.32005	0.161949	0.310137	14.684	NA	NA	NA	0	NA	0	0	1.53286	0.999999	0	1.29312	0.366151	1	67
3_H761	1265	5	0.841887	-0.519174	NA	9.22775	0.160359	0.471881	14.848	NA	NA	NA	0	NA	0	0	-1.25363	0.999983	0	0.969682	0.37549	1	67
3_H761	1266	5	0.779252	0.480826	NA	8.78358	0.152703	0.831295	14.946	NA	NA	NA	0	NA	0	0	0.794903	0.999825	0	1.06409	0.358229	1	67
3_H761	1267	5	0.615043	-0.0063913	NA	7.4713	0.13003	0.386548	14.89	NA	NA	NA	0	NA	0	0	3.07322	0.999917	0	0.602124	0.341641	1	67
3_H761	1268	5	0.700983	0.0127826	NA	8.94951	0.155564	0.226535	14.912	NA	NA	NA	0	NA	0	0	-0.323267	0.999933	0	0.532002	0.339744	1	67
3_H761	1269	5	1.04857	-0.0063913	NA	8.76479	0.152378	0.121134	14.994	NA	NA	NA	0	NA	0	0	-0.864941	0.999999	0	2.34319	0.36019	1	67
3_H761	1270	5	0.744739	-0.0063913	NA	9.03627	0.15706	0.162512	15	NA	NA	NA	0	NA	0	0	-0.521993	0.999998	0	1.22273	0.368882	1	67
3_H761	1271	5	0.913078	-0.217304	NA	9.29256	0.161476	0.0830824	14.934	NA	NA	NA	0	NA	0	0	-1.1423	0.999991	0	0.986088	0.353066	1	67
3_H761	1272	5	0.877287	0.0063913	NA	8.8239	0.153398	0.0967102	14.922	NA	NA	NA	0	NA	0	0	-0.709147	0.999975	0	1.67197	0.354631	1	67
3_H761	1273	5	1.06706	0.487217	NA	8.74826	0.152093	2.02654	14.938	NA	NA	NA	0	NA	0	0	-1.45143	0.999989	0	1.32501	0.347924	1	67
3_H761	1274	5	1.26067	0.0127826	NA	12.1563	0.21058	0.29633	14.948	NA	NA	NA	0	NA	0	0	-0.752337	0.999986	0	1.67557	0.344831	1	67
3_H761	1275	5	0.854278	0.0063913	NA	9.32513	0.162037	0.600704	14.958	NA	NA	NA	0	NA	0	0	-1.97217	0.999994	0	1.06461	0.345449	1	67
3_H761	1276	5	0.86067	-0.0127826	NA	10.2393	0.17776	0.204285	14.948	NA	NA	NA	0	NA	0	0	0.775259	0.999934	0	1.32501	0.333372	1	67
3_H761	1277	5	0.759391	0.0063913	NA	9.29005	0.161432	0.109291	14.95	NA	NA	NA	0	NA	0	0	1.74748	0.999983	0	1.08562	0.324732	1	67
3_H761	1278	5	0.76067	-0.0127826	NA	9.7106	0.168672	0.123942	14.948	NA	NA	NA	0	NA	0	0	0.625143	0.999992	0	0.682014	0.340766	1	67
3_H761	1279	5	0.929991	0.723695	NA	10.0247	0.174073	0.0664639	14.996	NA	NA	NA	0	NA	0	0	-0.431882	0.999985	0	1.76749	0.346519	1	67
3_H761	1280	5	0.872174	0	NA	10.1126	0.175583	0.0435809	14.93	NA	NA	NA	0	NA	0	0	-0.237218	0.999975	0	1.20779	0.344321	1	67
3_H761	1281	5	0.779844	0.0063913	NA	9.93739	0.172572	0.038887	14.918	NA	NA	NA	0	NA	0	0	0.675332	0.999999	0	0.978307	0.353297	1	67
3_H761	1282	5	0.788791	0.0063913	NA	9.84955	0.171062	0.0463444	14.904	NA	NA	NA	0	NA	0	0	0.279581	0.999988	0	1.0168	0.33711	1	67
3_H761	1283	5	0.893904	0.0127826	NA	9.77633	0.169802	0.0928515	14.896	NA	NA	NA	0	NA	0	0	-0.445943	0.999998	0	0.797692	0.336136	1	67
3_H761	1284	5	0.795183	-0.493609	NA	10.1944	0.176988	0.170162	14.894	NA	NA	NA	0	NA	0	0	-1.44562	0.99996	0	1.02571	0.340623	1	67
3_H761	1285	5	1.0003	0.0063913	NA	10.1529	0.176276	0.132723	14.886	NA	NA	NA	0	NA	0	0	-2.74973	0.999983	0	2.285	0.338458	1	67
3_H761	1286	5	0.865783	0.0191739	NA	10.0562	0.174613	0.338591	14.94	NA	NA	NA	0	NA	0	0	-3.78678	0.999983	0	0.87871	0.357108	1	67
3_H761	1287	5	0.7118	0.512783	NA	9.92066	0.172284	0.135604	14.868	NA	NA	NA	0	NA	0	0	-2.20879	0.999985	0	1.80383	0.358114	1	67
3_H761	1288	5	0.923304	0.0063913	NA	8.98169	0.156119	0.190739	14.85	NA	NA	NA	0	NA	0	0	-1.08146	0.999983	0	1.16111	0.352978	1	67
3_H761	1289	5	0.936087	0.0127826	NA	9.72835	0.168977	0.124432	14.83	NA	NA	NA	0	NA	0	0	-1.10793	0.999996	0	1.32313	0.370446	1	67
3_H761	1290	5	0.73353	0	NA	10.0367	0.174278	0.331411	14.834	NA	NA	NA	0	NA	0	0	-1.39481	0.999995	0	1.78002	0.366471	1	67
3_H761	1291	5	0.807965	-0.185348	NA	9.79959	0.170203	0.010515	14.874	NA	NA	NA	0	NA	0	0	-0.191805	0.999969	0	1.26244	0.366951	1	67
3_H761	1292	5	0.76293	0.0063913	NA	9.60992	0.16694	0.0812543	14.788	NA	NA	NA	0	NA	0	0	0.70565	0.999994	0	0.451593	0.351198	1	67
3_H761	1293	5	0.615539	-0.0191739	NA	8.70965	0.151427	0.206741	14.708	NA	NA	NA	0	NA	0	0	0.850682	0.999968	0	1.10259	0.327896	1	67
3_H761	1294	5	0.814261	0.5	NA	9.94355	0.172678	0.320524	14.71	NA	NA	NA	0	NA	0	0	-2.74277	0.999982	0	1.43737	0.346576	1	67
3_H761	1295	5	1.02193	0.0127826	NA	9.74456	0.169256	0.214861	14.698	NA	NA	NA	0	NA	0	0	-0.981043	0.999977	0	2.53605	0.32769	1	67
3_H761	1296	5	0.723209	0.0127826	NA	9.76844	0.169667	0.0719822	14.696	NA	NA	NA	0	NA	0	0	0.0364211	0.999994	0	1.08059	0.350779	1	67
3_H761	1297	5	0.825766	0.519174	NA	10.0095	0.173811	0.0733614	14.692	NA	NA	NA	0	NA	0	0	-0.869511	0.999977	0	1.52776	0.338321	1	67
3_H761	1298	5	0.644939	0.0191739	NA	10.1451	0.176141	0.0117152	14.662	NA	NA	NA	0	NA	0	0	-1.56047	0.999999	0	1.58981	0.326945	1	67
3_H761	1299	5	0.393218	-0.5	NA	9.71018	0.168664	0.614394	14.67	NA	NA	NA	0	NA	0	0	-1.04092	0.999992	0	0.876217	0.355258	1	67
3_H761	1300	5	0.191939	0.0191739	NA	7.60122	0.132277	0.300704	14.672	NA	NA	NA	0	NA	0	0	0.174481	0.999983	0	2.49566	0.331454	1	67
3_H761	1301	5	0.359783	0.0191739	NA	9.95073	0.172801	0.178673	14.71	NA	NA	NA	0	NA	0	0	-1.16396	0.999997	0	0.986088	0.349988	1	67
3_H761	1302	5	0.343165	-0.512783	NA	9.78879	0.170017	0.157724	14.736	NA	NA	NA	0	NA	0	0	-0.413448	0.999872	0	0.63938	0.357502	1	67
3_H761	1303	5	0.644443	0	NA	10.0058	0.173749	0.0900039	14.734	NA	NA	NA	0	NA	0	0	1.54152	0.999969	0	1.48872	0.342759	1	67
3_H761	1304	5	0.413469	0.0063913	NA	10.5445	0.182999	0.145292	14.736	NA	NA	NA	0	NA	0	0	1.05318	0.999911	0	2.52414	0.316506	1	67
3_H761	1305	5	0.612191	0.0063913	NA	8.96331	0.155802	0.589411	14.738	NA	NA	NA	0	NA	0	0	-0.518208	0.999973	0	1.37421	0.322626	1	67
3_H761	1306	5	0.414748	0.5	NA	8.94637	0.15551	0.304304	14.734	NA	NA	NA	0	NA	0	0	2.54778	0.999823	0	0.784208	0.338562	1	67
3_H761	1307	5	0.610913	-0.0127826	NA	9.12398	0.158571	0.0683677	14.74	NA	NA	NA	0	NA	0	0	4.19219	0.999963	0	1.26528	0.330017	1	67
3_H761	1308	5	0.701965	0	NA	10.0404	0.174343	0.18911	14.754	NA	NA	NA	0	NA	0	0	-1.65277	0.999992	0	1.35167	0.315555	1	67
3_H761	1309	5	0.610913	0.0063913	NA	9.59023	0.166601	0.239593	14.74	NA	NA	NA	0	NA	0	0	-0.586062	0.99977	0	1.591	0.314888	1	67
3_H761	1310	5	0.504522	0.480826	NA	9.5472	0.16586	0.0663978	14.75	NA	NA	NA	0	NA	0	0	2.40365	0.999977	0	0.633158	0.324287	1	67
3_H761	1311	5	0.510913	-0.512783	NA	9.68856	0.168293	0.0514198	14.74	NA	NA	NA	0	NA	0	0	0.592432	0.999988	0	1.94944	0.358946	1	67
3_H761	1312	5	0.412191	0.5	NA	9.6398	0.167454	0.0350513	14.738	NA	NA	NA	0	NA	0	0	-0.480437	0.999932	0	1.4936	0.351039	1	67
3_H761	1313	5	0.607078	0	NA	9.62103	0.167131	0.0744125	14.746	NA	NA	NA	0	NA	0	0	-2.05232	0.999998	0	0.842729	0.3297	1	67
3_H761	1314	5	0.889774	0.480826	NA	8.69326	0.151145	1.18896	14.746	NA	NA	NA	0	NA	0	0	-1.40804	0.999969	0	1.72909	0.332825	1	67
3_H761	1315	5	0.896165	0.0063913	NA	4.82837	0.0841712	0.445439	14.736	NA	NA	NA	0	NA	0	0	1.122	0.999922	0	1.46457	0.338235	1	67
3_H761	1316	5	1.07955	-0.506391	NA	8.38785	0.145873	2.08096	14.762	NA	NA	NA	0	NA	0	0	-1.55801	0.999697	0	1.07998	0.337034	1	67
3_H761	1317	5	0.775713	-0.0063913	NA	7.95342	0.138368	0.350923	14.768	NA	NA	NA	0	NA	0	0	4.24614	0.999992	0	2.13483	0.338851	1	67
3_H761	1318	5	0.87827	0	NA	9.0475	0.157253	0.551829	14.764	NA	NA	NA	0	NA	0	0	2.36457	0.999873	0	1.10207	0.316888	1	67
3_H761	1319	5	0.974435	0	NA	9.80789	0.170345	0.21586	14.77	NA	NA	NA	0	NA	0	0	0.697542	0.999987	0	1.12979	0.32475	1	67
3_H761	1320	5	0.968044	0.0127826	NA	9.71521	0.168751	0.174924	14.78	NA	NA	NA	0	NA	0	0	1.12699	0.999994	0	0.928175	0.317548	1	67
3_H761	1321	5	2.05398	0.506391	0.781409	-1.90945	-0.03332	0.514827	14.532	1021.47	-0.0062214	0.261116	0.0132788	NA	0	0	-6.19639	0.999963	0	0.986088	0.328275	1	67
4_H731	1	5	1.89431	0.1172	1.87826	-17.8561	-0.306627	0.796338	15.722	1021.47	-0.0280868	0.746203	0.0144669	NA	0	0	8.91285	0.999866	0	58.4139	1.86834	1	107
4_H731	2	5	28.1185	2.31937	1.70573	-9.18549	-0.159631	1.69207	9.63	1025.2	-0.0280868	0.970725	0.0040124	-1	33.7659	166	3.95067	0.999991	0	44.7739	0.963992	2	108
4_H731	3	5	30.5198	-0.51758	1.74184	5.83972	0.101746	0.100327	4.976	1025.33	-0.020062	0.944911	0.0040124	1	33.7659	166	5.09615	0.999954	0	34.9965	0.381789	2	108
4_H731	4	5	29.3993	-1.01465	1.61344	6.02483	0.104959	0.362055	5.046	1025.27	-0.010031	0.721688	0.00555492	1	33.7659	166	6.48988	0.999999	0	49.8071	0.291726	2	108
4_H731	5	5	28.156	-1.05274	1.48906	6.70437	0.116746	0.128067	5.204	1025.2	-0.020062	0.845154	0.00732561	1	33.7659	166	5.61922	0.99997	0	30.8543	0.534867	2	108
4_H731	6	5	26.6692	-1.04102	1.42887	7.44766	0.12962	0.138306	5.5	1025.09	-0.010031	0.645497	0.00685248	1	33.7659	166	5.50512	0.999988	0	39.5171	0.262145	2	108
4_H731	7	5	21.6831	-1.12306	1.40881	12.9601	0.224273	0.91758	6.818	1024.6	0.010031	0.645497	0.00685248	1	33.7659	166	5.06428	0.999974	0	50.9275	0.459105	2	108
4_H731	8	5	10.9515	-3.63185	1.73783	16.6982	0.287331	0.0570542	10.68	1022.21	0.040124	0.985329	0.0040124	1	33.7659	166	8.82756	0.999988	0	46.6902	0.205308	2	108
4_H731	9	5	9.09496	1.09083	1.55326	-8.56029	-0.14885	3.52922	13.262	1022.08	-0.0341054	0.968665	0.00504883	NA	0	0	2.92608	0.999998	0	35.0656	0.31261	1	107
4_H731	10	5	8.89576	-1.45605	1.47702	2.64078	0.0460739	2.37716	12.918	1022.06	0.0160496	0.834058	0.00612904	NA	0	0	2.92825	0.999993	0	57.3732	0.385498	1	107
4_H731	11	5	14.9237	0.03809	1.67764	-4.77543	-0.0832504	0.303526	13.164	1023.02	-0.0180558	0.938315	0.00384158	-1	15.4776	68	3.99544	0.999971	0	42.9174	0.356799	3	109
4_H731	12	5	14.887	0.51758	1.58134	-2.87684	-0.0501893	0.793886	12.948	1023.01	-0.0260806	0.991241	0.0020062	-1	15.4776	68	4.68001	0.999999	0	50.0258	0.533388	3	109
4_H731	13	5	14.0764	-0.52051	1.46498	0.699548	0.0122091	0.788788	12.984	1022.79	-0.0060186	0.566947	0.00504883	1	15.4776	68	4.17779	0.999996	0	52.4219	0.52024	3	109
4_H731	14	5	12.3512	-1.52637	1.4369	2.86196	0.0499298	0.948865	13.07	1022.38	-0.0060186	0.353553	0.00919356	1	15.4776	68	4.39761	0.999993	0	61.1939	0.389215	3	109
4_H731	15	5	9.55767	-1.96777	1.62548	4.62021	0.0805506	0.157003	13.048	1022.12	0.0120372	0.866025	0.0040124	1	15.4776	68	5.07663	0.999994	0	25.8281	0.223118	3	109
4_H731	16	5	6.38617	-1.45019	1.66962	7.47336	0.130065	0.808498	12.812	1021.82	0.010031	0.790569	0.004486	1	15.4776	68	4.9381	0.999879	0	31.2506	0.227388	3	109
4_H731	17	5	2.44319	-0.47949	1.77394	9.47843	0.164676	0.876341	14.1	1021.47	0.0080248	0.27735	0.0160496	NA	0	0	2.46854	0.999739	0	18.3815	0.138994	1	107
4_H731	18	5	5.4133	0.06446	1.86221	-5.49555	-0.0957684	2.11377	14.202	1021.71	-0.0260806	0.991241	0.0020062	NA	0	0	-3.20899	0.999776	0	38.3075	0.281544	1	107
4_H731	19	5	5.09359	-0.4707	1.75789	2.71976	0.0474509	2.08346	13.928	1021.66	-0.0160496	0.648886	0.0108656	NA	0	0	-5.54583	0.999979	0	28.4753	0.341032	1	107
4_H731	20	5	43.4063	7.87211	1.9545	-47.2637	-0.734484	0.255769	8.424	1025.64	-0.030093	0.883883	0.00919356	-1	176.449	308	3.17329	0.999833	0	38.8389	0.265736	4	110
4_H731	21	5	52.7495	5.3223	1.83814	-46.7822	-0.728756	0.0741153	6.57	1025.8	-0.0140434	0.970725	0.0020062	-1	176.449	308	7.83249	0.999903	0	36.8637	0.133205	4	110
4_H731	22	5	61.8673	5.24319	1.65758	-46.3653	-0.723755	0.309378	5.144	1025.92	-0.0120372	0.433013	0.0144669	-1	176.449	308	7.51625	0.999962	0	30.9841	0.392982	4	110
4_H731	23	5	70.4738	5.18752	1.71375	-45.7526	-0.716333	0.410979	4.098	1026.03	0.0120372	0.866025	0.0040124	-1	176.449	308	7.19186	0.99996	0	38.2487	0.755704	4	110
4_H731	24	5	78.4035	6.63478	1.794	-48.1883	-0.74534	0.651039	3.314	1026.12	0.0160496	0.7698	0.00768316	-1	176.449	308	9.51321	0.999898	0	32.9371	0.489345	4	110
4_H731	25	5	86.8793	6.0879	1.87425	-50.5457	-0.772131	0.609091	2.714	1026.25	0.0220682	0.904194	0.0060186	-1	176.449	308	12.2813	0.999908	0	22.6521	0.355906	4	110
4_H731	26	5	95.7889	6.55567	1.78196	-49.767	-0.763424	0.999883	2.34	1026.35	-0.0220682	0.793857	0.00975984	-1	176.449	308	15.4918	0.999945	0	25.721	0.221691	4	110
4_H731	27	5	103.947	5.58497	1.794	-41.9848	-0.668934	3.74246	2.142	1026.43	0.0381178	0.9184	0.00948093	-1	176.449	308	15.8781	0.999769	0	24.4075	0.168403	4	110
4_H731	28	5	140.971	5.97656	2.33568	-36.9843	-0.601596	0.208883	2.402	1027.12	0	0	0.00327611	-1	176.449	308	11.7917	0.999994	0	18.4769	0.164172	4	110
4_H731	29	5	148.921	4.95898	2.28351	-35.0188	-0.573845	1.16736	2.57	1027.22	-0.0080248	0.471405	0.00866778	-1	176.449	308	11.5512	0.999827	0	10.6256	0.0666035	4	110
4_H731	30	5	172.781	2.48828	2.28351	-17.7187	-0.304344	0.73179	3.048	1027.75	-0.030093	0.877809	0.00948093	-1	176.449	308	7.52617	0.999859	0	15.9047	0.145411	4	110
4_H731	31	5	20.6117	-4.22268	2.13104	25.8167	0.435494	0.78843	3.54	1024.5	-0.010031	0.645497	0.00685248	1	176.449	308	1.37341	0.999976	0	12.0427	0.109641	4	110
4_H731	32	5	14.8872	-3.41313	2.04678	26.3264	0.443484	0.208666	5.33	1023.01	-0.0220682	0.802257	0.00948093	1	176.449	308	1.91963	1	0	11.0686	0.0866575	4	110
4_H731	33	5	9.60529	-3.84574	2.16314	25.76	0.434602	0.616597	7.316	1022.12	0.0541674	0.971751	0.00759536	1	176.449	308	2.70007	0.999893	0	11.9515	0.184198	4	110
4_H731	34	5	2.84612	-0.6172	1.87826	2.43358	0.0424613	3.57266	11.13	1021.48	-0.0361116	0.828517	0.0140911	NA	0	0	1.71626	0.999998	0	12.5192	0.130693	1	107
4_H731	35	5	4.38476	-0.45312	1.71777	-0.73826	-0.0128847	1.47013	13.812	1021.56	0.010031	0.693375	0.0060186	NA	0	0	1.71503	0.999982	0	5.67764	0.0715062	1	107
4_H731	36	5	52.7201	8.96001	2.19524	-61.3729	-0.877757	0.229981	7.408	1025.8	-0.0140434	0.848875	0.00504883	-1	162.673	315	15.5588	0.999909	0	24.758	0.355516	5	111
4_H731	37	5	64.8692	7.77542	2.10296	-61.0995	-0.87546	0.23027	5.658	1025.97	-0.0040124	0.57735	0.00327611	-1	162.673	315	17.852	0.999823	0	20.2506	0.255161	5	111
4_H731	38	5	105.317	7.64064	2.37981	-44.3312	-0.698805	0.743477	2.678	1026.46	-0.0020062	0.288675	0.00384158	-1	162.673	315	15.0836	0.999778	0	21.4948	0.282495	5	111
4_H731	39	5	146.819	6.46191	2.60451	-36.1163	-0.589426	0.403881	2.714	1027.2	-0.030093	0.877809	0.00948093	-1	162.673	315	5.65359	0.999327	0	12.6979	0.143381	5	111
4_H731	40	5	154.656	3.45019	2.44	-26.6086	-0.447894	4.6593	2.926	1027.32	-0.0361116	0.987878	0.00327611	-1	162.673	315	-4.24586	0.999443	0	14.2172	0.121564	5	111
4_H731	41	5	158.213	1.48535	2.27549	-11.4626	-0.198728	2.48078	3.074	1027.4	-0.020062	0.771517	0.00955142	-1	162.673	315	-0.176586	0.99955	0	12.8257	0.152054	5	111
4_H731	42	5	159.293	1.48242	2.11098	-6.48889	-0.11301	0.500589	3.142	1027.42	-0.030093	0.930261	0.00685248	-1	162.673	315	0.108961	0.99983	0	18.5839	0.0663559	5	111
4_H731	43	5	160.281	0.5	1.95851	-7.15799	-0.124606	0.315611	3.182	1027.43	-0.010031	0.521286	0.00948093	-1	162.673	315	-3.85115	0.999847	0	18.5028	0.115326	5	111
4_H731	44	5	153.811	-2	2.13506	11.7427	0.203516	2.75585	3.022	1027.31	-0.040124	0.944911	0.0080248	0	162.673	315	4.59176	0.999684	0	32.9879	0.160895	5	111
4_H731	45	5	50.8266	-5.00879	1.9866	39.1053	0.630748	0.39424	0.7	1025.77	-0.0140434	0.746203	0.00723346	1	162.673	315	-7.34604	0.999994	0	29.5346	0.139482	5	111
4_H731	46	5	28.1838	-3.13185	1.76591	33.7884	0.556127	0.117751	1.87	1025.2	-0.0060186	0.433013	0.00723346	1	162.673	315	-8.44393	0.999981	0	13.7928	0.163342	5	111
4_H731	47	5	22.0617	-4.67873	1.84215	36.4283	0.593816	0.911523	2.628	1024.63	0.0381178	0.985104	0.00384158	1	162.673	315	-7.64376	0.999972	0	13.6629	0.117857	5	111
4_H731	48	5	1.68514	-0.92382	1.61746	8.07836	0.140527	4.27966	13.112	NA	0	0	0.00982833	NA	0	0	0.459795	0.999997	0	13.3011	0.161702	1	107
4_H731	49	5	4.27246	-0.46191	1.45696	3.36341	0.0586688	3.37159	13.694	1021.55	-0.0060186	0.53033	0.00555492	NA	0	0	0.381707	0.999986	0	24.9382	0.102766	1	107
4_H731	50	5	12.8406	0.59376	1.37671	-13.0773	-0.226265	2.29302	13.66	1022.48	-0.030093	0.944911	0.0060186	-1	17.0772	128	-1.76098	0.999975	0	20.6704	0.198702	6	112
4_H731	51	5	14.4549	0.54981	1.25233	-6.24303	-0.108746	1.85946	13.27	1022.88	-0.0040124	0.377964	0.00567439	-1	17.0772	128	-1.27218	0.999999	0	16.8784	0.223624	6	112
4_H731	52	5	16.2854	-0.05567	1.28443	2.56322	0.0447217	0.56988	12.142	1023.44	-0.0140434	0.848875	0.00504883	0	17.0772	128	-1.62288	0.999982	0	17.2576	0.146654	6	112
4_H731	53	5	15.8264	0.00879	1.20017	5.19476	0.0905414	0.216386	12.002	1023.29	-0.0180558	0.783349	0.00827177	0	17.0772	128	-2.34107	0.999998	0	21.1574	0.173497	6	112
4_H731	54	5	14.5675	-0.99414	1.04368	8.46766	0.147251	0.433718	11.862	1022.92	0	0	0.00612904	0	17.0772	128	-2.05581	0.999996	0	6.8739	0.125422	6	112
4_H731	55	5	8.34322	-1.53809	1.36066	13.5833	0.234859	0.371364	12.286	1022.01	0.0040124	0.57735	0.00327611	1	17.0772	128	3.93978	0.998652	0	10.4851	0.174122	6	112
4_H731	56	5	5.66235	-2.03516	1.469	14.5601	0.251395	0.205791	12.562	1021.74	0.0160496	0.894427	0.00463312	1	17.0772	128	8.94337	0.999996	0	18.5386	0.146184	6	112
4_H731	57	5	18.1438	1.12599	1.42887	-24.592	-0.416154	3.00848	13.218	1024	-0.0280868	0.989949	0.00231656	-1	24.9045	83	-1.48648	0.999903	0	18.7898	0.188547	7	113
4_H731	58	5	20.1327	0.70803	1.24029	-15.4085	-0.265699	2.31816	12.232	1024.44	-0.0280868	0.919145	0.00694968	-1	24.9045	83	-2.52014	0.999998	0	25.1975	0.15095	7	113
4_H731	59	5	21.5421	0.71096	1.10387	-7.24163	-0.126054	1.54338	11.176	1024.59	-0.0120372	0.727607	0.00655222	-1	24.9045	83	-2.10121	0.999994	0	17.7403	0.138639	7	113
4_H731	60	5	24.3844	0.14064	1.00757	3.90171	0.0680451	1.22185	7.96	1024.86	0.0020062	0.223607	0.00504883	0	24.9045	83	-0.70866	0.999969	0	11.7247	0.129529	7	113
4_H731	61	5	55.6484	7.77542	2.09092	-62.6174	-0.887955	0.351074	5.718	1025.83	-0.0120372	0.6	0.00926624	-1	161.686	271	6.23524	0.999918	0	20.6828	0.194987	8	114
4_H731	62	5	67.6299	8.71389	1.97857	-62.4219	-0.886381	1.12434	4.416	1026	-0.0040124	0.27735	0.0080248	-1	161.686	271	6.78652	0.999735	0	10.067	0.112595	8	114
4_H731	63	5	91.0491	5.55274	1.99462	-41.8384	-0.667031	1.3714	2.644	1026.3	0	0	0.00327611	-1	161.686	271	12.5977	0.999748	0	13.5242	0.198994	8	114
4_H731	64	5	98.8797	5.05567	2.00666	-34.2273	-0.562477	1.86072	2.198	1026.39	-0.020062	0.883883	0.00612904	-1	161.686	271	7.68049	0.99989	0	12.7968	0.322789	8	114
4_H731	65	5	105.549	4.5293	1.97055	-29.6968	-0.495411	0.570206	1.962	1026.47	0	1.75E-15	0.00732561	-1	161.686	271	6.53437	0.999996	0	19.381	0.31073	8	114
4_H731	66	5	111.48	4.00293	1.88629	-27.9672	-0.468965	0.621012	1.856	1026.61	-0.0120372	0.639602	0.00835248	-1	161.686	271	6.56746	0.999965	0	19.8677	0.328497	8	114
4_H731	67	5	116.971	4.47949	1.89431	-25.0816	-0.423909	0.71613	1.886	1026.69	0.0080248	0.755929	0.0040124	-1	161.686	271	4.35073	0.999954	0	21.802	0.122037	8	114
4_H731	68	5	121.645	3.46777	1.86221	-23.2278	-0.394388	0.353678	1.976	1026.75	-0.0120372	0.522233	0.0113488	-1	161.686	271	2.89111	0.99998	0	25.2478	0.62879	8	114
4_H731	69	5	125.808	2.9707	1.83011	-23.4214	-0.397491	0.795995	2.1	1026.84	0.0160496	0.894427	0.00463312	-1	161.686	271	2.55816	0.999988	0	56.2249	0.445237	8	114
4_H731	70	5	130.673	2.98242	1.84215	-25.9897	-0.438209	0.208939	2.222	1026.92	0.0020062	0.138675	0.00827177	-1	161.686	271	2.85756	0.999996	0	40.1256	0.936688	8	114
4_H731	71	5	148.275	4.9707	1.9866	-34.2231	-0.562416	0.206649	2.554	1027.22	0.0040124	0.707107	0.00231656	-1	161.686	271	3.69863	0.999896	0	37.9067	0.358761	8	114
4_H731	72	5	154.733	3.48828	1.97055	-29.9345	-0.499009	1.76382	2.7	1027.33	-0.0060186	0.67082	0.00384158	-1	161.686	271	-2.44262	0.999569	0	28.9023	0.300373	8	114
4_H731	73	5	30.6388	-2.57618	1.56931	34.2044	0.562147	1.05098	1.314	1025.33	-0.0160496	0.894427	0.00463312	1	161.686	271	-0.0273196	0.999904	0	37.9097	0.392303	8	114
4_H731	74	5	25.7782	-3.63771	1.56529	36.1788	0.590307	0.796294	1.862	1025	0.0180558	0.739795	0.00948093	1	161.686	271	-3.30215	0.999847	0	37.4033	0.529092	8	114
4_H731	75	5	19.7549	-3.65822	1.64956	36.3547	0.592782	0.364775	2.624	1024.38	0.040124	0.860663	0.013705	1	161.686	271	-4.25251	0.99984	0	23.8734	0.301988	8	114
4_H731	76	5	15.1559	-4.39848	1.76993	34.3217	0.563839	0.123115	3.986	1023.09	-0.0020062	0.158114	0.00723346	1	161.686	271	-0.379395	0.999906	0	25.766	0.268904	8	114
4_H731	77	5	0.177732	-0.43554	1.7298	5.36293	0.0934641	2.92047	10.806	NA	-0.020062	0.389249	0.0274099	NA	0	0	3.64133	0.999638	0	14.8759	0.220554	1	107
4_H731	78	5	16.5747	-0.43847	1.40079	1.51845	0.0264988	1.29617	11.926	1023.53	-0.0260806	0.991241	0.0020062	0	16.8849	96	-0.130748	0.999992	0	12.817	0.376018	9	115
4_H731	79	5	14.0808	-1.5	1.32856	18.8269	0.32271	2.04815	11.564	1022.79	0.0080248	0.894427	0.00231656	1	16.8849	96	3.93038	0.999944	0	20.3947	0.42598	9	115
4_H731	80	5	11.4151	-1.94433	1.36869	21.5694	0.367627	0.449867	11.788	1022.24	0.0180558	0.9	0.00504883	1	16.8849	96	3.65176	0.999831	0	29.2454	0.11659	9	115
4_H731	81	5	8.37469	-2.04395	1.45696	18.5988	0.318939	1.04944	11.926	1022.02	0.0060186	0.866025	0.0020062	1	16.8849	96	-4.67437	0.99915	0	12.7154	0.233774	9	115
4_H731	82	5	5.39593	-0.4414	1.47301	8.3065	0.144469	1.52227	13.56	1021.7	-0.0040124	0.242536	0.00926624	NA	0	0	-0.51838	0.999924	0	20.3437	0.165194	1	107
4_H731	83	5	12.4918	1.08204	1.6977	-9.94117	-0.172637	1.44103	13.574	1022.4	-0.0280868	0.961524	0.00463312	-1	16.1593	87	-2.70103	0.999989	0	24.7284	0.371531	10	116
4_H731	84	5	14.3903	0.56153	1.49708	-5.00915	-0.0873149	1.80358	13.238	1022.87	-0.0521612	0.974391	0.00694968	-1	16.1593	87	-1.80209	0.999987	0	13.544	0.177024	10	116
4_H731	85	5	14.8085	-0.49121	1.2122	7.95709	0.138431	0.346446	12.152	1022.99	0.0180558	0.959403	0.00306452	1	16.1593	87	0.735041	0.999971	0	7.83557	0.23946	10	116
4_H731	86	5	13.7921	-1.01172	1.30048	11.9925	0.207784	1.17716	12.208	1022.72	-0.010031	0.883883	0.00306452	1	16.1593	87	1.16029	0.999997	0	16.4039	0.329106	10	116
4_H731	87	5	11.8616	-1.51172	1.24832	15.2838	0.2636	1.39996	12.312	1022.31	-0.0080248	0.632456	0.00567439	1	16.1593	87	0.142818	0.999738	0	13.5926	0.256534	10	116
4_H731	88	5	2.9668	-0.48242	1.61344	7.32747	0.12754	1.24495	14.252	1021.48	-0.040124	0.966736	0.00612904	NA	0	0	1.03396	0.999544	0	29.5569	0.509256	1	107
4_H731	89	5	57.4579	7.86918	2.26345	-58.8866	-0.856146	0.581216	6.864	1025.86	-0.040124	0.920575	0.00982833	-1	166.296	309	3.67408	0.999951	0	23.8817	0.315538	11	117
4_H731	90	5	70.1431	8.76663	2.17117	-57.4776	-0.843181	0.335523	5.208	1026.03	-0.0180558	0.711512	0.010295	-1	166.296	309	6.34498	0.99995	0	19.0001	0.414449	11	117
4_H731	91	5	82.4847	8.17873	2.13506	-56.596	-0.83481	0.849195	4.042	1026.18	-0.0080248	0.755929	0.0040124	-1	166.296	309	7.63623	0.999952	0	47.9387	0.544717	11	117
4_H731	92	5	93.9027	7.11427	2.13506	-55.0005	-0.819157	0.0890646	3.298	1026.33	0.0180558	0.739795	0.00948093	-1	166.296	309	9.06875	0.999999	0	35.7271	0.392506	11	117
4_H731	93	5	105.736	7.57032	2.17518	-55.7261	-0.826355	0.890189	2.844	1026.47	-0.0140434	0.848875	0.00504883	-1	166.296	309	9.78487	0.999981	0	40.0227	0.488796	11	117
4_H731	94	5	140.773	6.95312	2.41592	-48.0531	-0.743764	0.5949	2.718	1027.11	0.0140434	0.848875	0.00504883	-1	166.296	309	11.5448	0.999656	0	20.94	0.248477	11	117
4_H731	95	5	162.598	0.49707	1.74585	-8.33209	-0.14491	0.881349	3.314	1027.47	-0.0481488	0.989743	0.0040124	0	166.296	309	16.859	0.99914	0	19.4351	0.30223	11	117
4_H731	96	5	163.493	1.00293	1.49307	-6.86479	-0.119527	0.403236	3.33	1027.5	-0.0341054	0.938668	0.00723346	0	166.296	309	12.6852	0.99971	0	19.8264	0.0934423	11	117
4_H731	97	5	163.903	-0.98828	1.40079	9.60959	0.166934	0.518294	3.298	1027.53	-0.0180558	0.938315	0.00384158	0	166.296	309	-1.52283	0.999783	0	32.9907	0.268739	11	117
4_H731	98	5	162.706	-0.49121	1.27239	3.44697	0.0601247	1.87528	3.286	1027.47	-0.020062	0.883883	0.00612904	0	166.296	309	2.20815	0.999884	0	26.8551	0.210606	11	117
4_H731	99	5	162.311	0	1.11591	-1.7322	-0.0302279	1.33711	3.268	1027.47	-0.030093	0.944911	0.0060186	0	166.296	309	1.23428	0.999482	0	18.8651	0.246458	11	117
4_H731	100	5	52.6709	-4.47949	1.83011	42.0063	0.669213	0.140756	0.586	1025.8	-0.0381178	0.974679	0.00504883	1	166.296	309	-0.114636	0.999944	0	28.1872	0.1818	11	117
4_H731	101	5	45.675	-3.51465	1.64956	40.4649	0.648981	0.577051	0.572	1025.69	-0.0140434	0.903696	0.00384158	1	166.296	309	-1.9841	0.999981	0	21.9089	0.226697	11	117
4_H731	102	5	39.7252	-4.05274	1.54122	38.3324	0.620223	0.572857	0.742	1025.57	-0.0120372	0.707107	0.00694968	1	166.296	309	-1.26761	0.999978	0	33.0602	0.342729	11	117
4_H731	103	5	34.2981	-3.6172	1.47301	35.8499	0.585663	0.647307	1.08	1025.43	-0.020062	0.883883	0.00612904	1	166.296	309	-1.04162	0.999991	0	24.6302	0.198807	11	117
4_H731	104	5	29.1375	-3.16115	1.48906	34.1234	0.560977	0.474128	1.604	1025.26	0.0080248	0.447214	0.00926624	1	166.296	309	-1.19722	0.99998	0	26.544	0.129919	11	117
4_H731	105	5	24.3306	-3.1758	1.52517	32.1391	0.531976	0.568062	2.31	1024.85	0.0180558	0.959403	0.00306452	1	166.296	309	-0.702283	0.999989	0	15.7917	0.222487	11	117
4_H731	106	5	19.8078	-2.28714	1.64153	31.1485	0.517257	0.099794	3.412	1024.39	-0.0020062	0.288675	0.00384158	1	166.296	309	2.07369	0.999825	0	30.2871	0.177039	11	117
4_H731	107	5	14.2599	-4.90141	1.76993	30.4934	0.507439	0.928794	5.282	1022.83	0.0461426	0.989762	0.00384158	1	166.296	309	3.71279	0.999996	0	34.6312	0.240359	11	117
4_H731	108	5	2.60999	-1.07032	1.64554	5.20656	0.0907466	3.66722	11.102	1021.47	0.0260806	0.555332	0.0225493	NA	0	0	1.59497	0.999988	0	20.4737	0.197982	1	107
4_H731	109	5	12.8504	2.09962	0.730715	-23.6581	-0.401278	3.63907	13.638	1022.49	0.0120372	0.46291	0.0133076	-1	41.6956	166	2.03158	0.999921	0	21.7633	0.309176	12	118
4_H731	110	5	15.1606	0.55567	0.714666	-10.9672	-0.190247	2.43691	13.262	1023.09	-0.0060186	0.416025	0.00759535	-1	41.6956	166	1.67039	0.999989	0	13.2373	0.162186	12	118
4_H731	111	5	16.0532	-0.45312	0.75479	-4.23369	-0.0738247	1.16906	12.946	1023.36	0.0240744	0.914991	0.00612904	-1	41.6956	166	1.72887	0.999977	0	16.2847	0.280461	12	118
4_H731	112	5	16.434	0.56446	0.814976	-5.02814	-0.087645	1.22248	12.67	1023.48	-0.0080248	0.707107	0.00463312	-1	41.6956	166	0.878932	1	0	13.496	0.29542	12	118
4_H731	113	5	17.1459	1.06739	0.770839	-11.1686	-0.193696	1.84429	12.288	1023.7	-0.0080248	0.755929	0.0040124	-1	41.6956	166	-0.52486	0.99979	0	11.7314	0.171643	12	118
4_H731	114	5	18.5086	0.05567	0.658492	-17.8521	-0.306561	1.95966	12.074	1024.1	-0.0120372	0.707107	0.00694968	-1	41.6956	166	-3.52904	0.999985	0	11.7304	0.21201	12	118
4_H731	115	5	34.5143	2.23733	1.32856	-27.5209	-0.462073	0.945951	7.618	1025.44	-0.0240744	0.848528	0.00866777	-1	41.6956	166	1.49134	0.998646	0	18.3895	0.244727	12	118
4_H731	116	5	37.8178	1.17873	1.25634	-19.1915	-0.328726	3.35383	6.582	1025.52	0.0040124	0.353553	0.00612904	-1	41.6956	166	13.4133	0.998192	0	26.0285	0.146326	12	118
4_H731	117	5	40.2044	1.18166	1.23227	-11.1714	-0.193745	1.27939	5.604	1025.58	0.0040124	0.377964	0.00567439	-1	41.6956	166	14.7695	0.99857	0	29.6456	0.215039	12	118
4_H731	118	5	28.905	-2.59376	1.17208	43.8491	0.692762	1.4563	3.634	1025.25	-0.0662046	0.991389	0.00504882	1	41.6956	166	6.25892	0.99972	0	16.4103	0.278083	12	118
4_H731	119	5	24.3781	-3.61134	0.987509	40.8911	0.654624	0.571416	4.126	1024.86	-0.0060186	0.67082	0.00384158	1	41.6956	166	3.34221	0.999957	0	25.5634	0.201954	12	118
4_H731	120	5	21.0519	-1.72854	1.06374	36.5884	0.596063	1.26833	4.898	1024.54	-0.030093	0.993399	0.0020062	1	41.6956	166	2.52393	0.99999	0	21.6677	0.313177	12	118
4_H731	121	5	16.8563	-3.25784	1.0156	31.3438	0.520173	1.04333	6.248	1023.61	0.0180558	0.85042	0.00644903	1	41.6956	166	2.46271	0.999971	0	9.8144	0.255895	12	118
4_H731	122	5	12.1487	-3.16994	1.05572	27.3809	0.459904	1.53955	7.358	1022.35	-0.0080248	0.707107	0.00463312	1	41.6956	166	0.655377	0.999788	0	13.6983	0.227613	12	118
4_H731	123	5	9.48789	-2.18459	1.09986	24.6747	0.417466	0.677861	8.248	1022.12	0.0180558	0.938315	0.00384158	1	41.6956	166	-1.25373	0.999666	0	17.9381	0.21553	12	118
4_H731	124	5	20.121	1.63478	1.08381	-31.9093	-0.528577	4.30905	12.732	1024.43	-0.030093	0.916271	0.00759535	-1	40.4974	164	-5.79599	0.999944	0	28.6562	0.209311	13	119
4_H731	125	5	36.8195	-0.99121	1.57332	8.12773	0.14138	0.38095	3.522	1025.49	-0.0381178	0.990443	0.00306452	1	40.4974	164	1.70126	0.999996	0	9.07732	0.39787	13	119
4_H731	126	5	35.9253	-1.00586	1.37671	11.4794	0.199015	1.11123	3.502	1025.47	-0.030093	0.944911	0.0060186	1	40.4974	164	1.0101	0.999998	0	17.5938	0.303283	13	119
4_H731	127	5	34.1794	-1.21682	1.25233	14.5267	0.250831	0.775009	3.58	1025.43	-0.0120372	0.866025	0.0040124	1	40.4974	164	1.54537	0.999992	0	10.128	0.245425	13	119
4_H731	128	5	32.4933	-1.01758	1.22023	16.5307	0.284528	0.294249	3.594	1025.39	-0.0060186	0.866025	0.0020062	1	40.4974	164	2.21191	0.999997	0	19.9542	0.217377	13	119
4_H731	129	5	30.3599	-1.52637	1.18412	17.6158	0.302633	0.308345	3.708	1025.32	0.010031	0.944911	0.0020062	1	40.4974	164	0.999412	0.999948	0	15.5834	0.189014	13	119
4_H731	130	5	28.003	-1.04688	1.14399	18.4984	0.317278	0.126988	3.902	1025.19	-0.020062	0.821995	0.0080248	1	40.4974	164	-0.975733	0.999974	0	11.8616	0.101808	13	119
4_H731	131	5	26.228	-1.05567	1.11992	19.3963	0.3321	0.136123	4.158	1025.04	0.0080248	0.5547	0.00694968	1	40.4974	164	-1.03681	0.999987	0	17.291	0.125096	13	119
4_H731	132	5	24.0325	-2.07618	1.15202	20.924	0.357129	0.750165	4.484	1024.82	0.0020062	0.188982	0.0060186	1	40.4974	164	-1.88333	0.999972	0	12.6346	0.133802	13	119
4_H731	133	5	12.7903	0.1172	1.15202	-6.62915	-0.115442	2.19837	13.088	1022.47	-0.040124	0.966736	0.00612904	-1	19.4493	179	-4.21116	0.999877	0	33.7021	0.308248	14	120
4_H731	134	5	14.0104	0.07032	1.14399	-3.12185	-0.0544596	0.128109	12.678	1022.77	0.020062	0.883883	0.00612904	-1	19.4493	179	-5.17028	0.999994	0	23.8806	0.224648	14	120
4_H731	135	5	17.7513	0.03516	1.00757	1.91069	0.0333416	0.810189	11.856	1023.89	-0.010031	0.645497	0.00685248	0	19.4493	179	-1.45116	0.999995	0	19.0162	0.337553	14	120
4_H731	136	5	17.987	0.51758	0.947385	4.05212	0.0706639	0.444575	11.734	1023.96	-0.010031	0.645497	0.00685248	0	19.4493	179	-1.63937	1	0	16.1818	0.230501	14	120
4_H731	137	5	17.8251	0.01758	0.907261	5.64259	0.0983227	0.102564	11.604	1023.91	-0.0060186	0.67082	0.00384158	0	19.4493	179	-1.42287	0.999992	0	13.5511	0.226655	14	120
4_H731	138	5	17.6503	-0.48242	0.859112	5.92363	0.103203	0.132774	11.518	1023.86	0.0020062	0.288675	0.00384158	0	19.4493	179	-1.12385	0.999997	0	10.2579	0.16767	14	120
4_H731	139	5	17.4614	0.01172	0.891211	3.61456	0.0630442	0.820375	11.48	1023.8	-0.0120372	0.639602	0.00835248	0	19.4493	179	-1.10811	0.999998	0	22.5481	0.19212	14	120
4_H731	140	5	17.4614	-0.50293	0.895224	-1.12553	-0.019643	1.66831	11.48	1023.8	0.0040124	0.353553	0.00612904	0	19.4493	179	-1.42834	1	0	19.3759	0.234972	14	120
4_H731	141	5	18.7109	0.01465	0.943373	11.5333	0.199937	1.49858	10.97	1024.15	-0.030093	0.916271	0.00759535	1	19.4493	179	-2.12724	0.99998	0	30.7321	0.23599	14	120
4_H731	142	5	17.8026	-0.52051	0.911273	14.3447	0.247755	0.139438	10.998	1023.9	0.0140434	0.848875	0.00504883	1	19.4493	179	-1.57163	0.999979	0	21.7168	0.292156	14	120
4_H731	143	5	16.6798	-1.01758	0.903249	14.5838	0.251796	0.182777	11.076	1023.56	-0.0160496	0.970143	0.00231656	1	19.4493	179	-4.14344	0.999858	0	16.9664	0.238166	14	120
4_H731	144	5	15.3599	-0.99121	0.83905	14.5732	0.251616	0.19755	11.144	1023.15	0	0	0.00655222	1	19.4493	179	-5.61829	0.99998	0	18.7028	0.239591	14	120
4_H731	145	5	14.0704	-0.49414	0.831025	15.1329	0.261058	0.13762	11.108	1022.79	-0.0020062	0.353553	0.00306452	1	19.4493	179	-4.56607	0.99999	0	19.0136	0.249543	14	120
4_H731	146	5	12.7681	-1	0.75479	15.8033	0.272336	0.0906514	11.116	1022.47	-0.0260806	0.938194	0.00555492	1	19.4493	179	-5.31805	0.999966	0	14.22	0.217972	14	120
4_H731	147	5	8.69424	-1.05567	0.879174	13.0422	0.225669	1.90058	11.368	1022.05	-0.0020062	0.288675	0.00384158	1	19.4493	179	1.33656	0.999988	0	14.7135	0.218219	14	120
4_H731	148	5	7.30282	-1.06446	0.863125	15.3267	0.264322	0.191857	11.68	1021.91	0	0	0.00327611	1	19.4493	179	-0.420784	0.999951	0	18.4507	0.292419	14	120
4_H731	149	5	18.5118	0.60548	1.18412	-5.22926	-0.0911411	0.756342	11.942	1024.1	-0.0180558	0.959403	0.00306452	-1	20.172	175	-1.80347	0.999997	0	19.4983	0.215091	15	121
4_H731	150	5	19.0759	-0.39452	1.15603	-1.14792	-0.0200337	0.910797	11.382	1024.24	-0.0060186	0.866025	0.0020062	-1	20.172	175	-2.41837	0.999999	0	11.9727	0.230185	15	121
4_H731	151	5	19.9048	0.07911	1.14399	0.00937568	0.000163637	0.373265	10.942	1024.4	0.0020062	0.353553	0.00306452	0	20.172	175	-2.75862	0.999984	0	6.76042	0.260118	15	121
4_H731	152	5	19.998	0.04102	1.10788	1.69292	0.0295427	0.526887	10.624	1024.42	-0.0120372	0.948683	0.00231656	0	20.172	175	-3.66864	0.999998	0	22.0262	0.188064	15	121
4_H731	153	5	19.9683	-0.44726	1.05973	3.19785	0.055784	0.132931	10.384	1024.41	-0.0120372	0.83205	0.00463312	0	20.172	175	-3.54264	0.999994	0	13.2605	0.216771	15	121
4_H731	154	5	19.904	0.45019	0.991521	2.95184	0.0514965	0.151499	10.262	1024.4	-0.0080248	0.755929	0.0040124	0	20.172	175	-2.11302	0.99995	0	26.8938	0.270758	15	121
4_H731	155	5	19.6568	-0.4707	0.923311	3.66591	0.0639386	0.276046	10.082	1024.36	-0.0020062	0.353553	0.00306452	0	20.172	175	-1.57958	0.99999	0	14.95	0.252886	15	121
4_H731	156	5	19.772	-0.48828	0.899236	2.43895	0.0425549	0.587757	10.03	1024.38	-0.0020062	0.288675	0.00384158	0	20.172	175	-1.85435	1	0	13.3927	0.237561	15	121
4_H731	157	5	19.6374	-0.00293	0.971459	4.93338	0.0859973	1.2375	10.148	1024.36	-0.0080248	0.755929	0.0040124	1	20.172	175	-0.563577	0.999913	0	12.0622	0.208912	15	121
4_H731	158	5	19.2099	-0.42968	0.919298	7.71085	0.134174	0.588455	10.242	1024.27	-0.0060186	0.416025	0.00759535	1	20.172	175	-2.973	0.999953	0	12.745	0.223196	15	121
4_H731	159	5	18.2993	-0.52637	0.891211	10.561	0.183282	0.706068	10.278	1024.05	0.0020062	0.353553	0.00306452	1	20.172	175	-3.38565	0.999982	0	8.93377	0.240285	15	121
4_H731	160	5	17.4513	-0.53809	0.903249	12.2685	0.212492	0.170244	10.442	1023.8	0.0080248	0.755929	0.0040124	1	20.172	175	-2.77777	0.999999	0	20.7078	0.265697	15	121
4_H731	161	5	16.4044	-1.51172	0.879174	12.9396	0.223924	0.895792	10.602	1023.47	-0.0020062	0.288675	0.00384158	1	20.172	175	-3.50725	0.999914	0	18.8232	0.229154	15	121
4_H731	162	5	12.9786	-1.02344	1.09584	13.3969	0.231695	2.06991	10.69	1022.52	0.0040124	0.353553	0.00612904	1	20.172	175	0.234024	0.999933	0	16.391	0.251628	15	121
4_H731	163	5	11.044	-0.54102	1.06776	12.6509	0.21901	0.264021	10.808	1022.22	0.0060186	0.67082	0.00384158	1	20.172	175	3.27172	0.999655	0	11.6042	0.262995	15	121
4_H731	164	5	9.50947	-1.07325	1.12393	13.1581	0.227638	0.133293	11.066	1022.12	0.0040124	0.707107	0.00231656	1	20.172	175	5.10178	0.999975	0	10.4311	0.240562	15	121
4_H731	165	5	7.46414	-2	1.11189	13.4892	0.233262	0.423472	11.562	1021.92	0.0040124	0.707107	0.00231656	1	20.172	175	3.68076	0.999984	0	13.3537	0.245685	15	121
4_H731	166	5	2.76973	-0.47363	1.22023	6.3015	0.10976	2.0028	13.932	1021.47	0.0441364	0.991837	0.00327611	NA	0	0	-2.42646	0.999918	0	7.81148	0.276986	1	107
4_H731	167	5	7.13554	2.01172	1.30048	-18.6189	-0.319272	2.05516	14.25	1021.89	-0.0240744	0.973329	0.00327611	-1	15.2735	129	-1.25381	0.999909	0	17.3259	0.642873	16	122
4_H731	168	5	9.2373	0.63478	1.14801	-9.90653	-0.172041	2.11759	14.244	1022.09	-0.0040124	0.182574	0.0124751	-1	15.2735	129	-3.67779	0.99995	0	14.2697	0.60405	16	122
4_H731	169	5	10.2416	0.08497	1.10788	-5.02698	-0.0876248	0.919151	13.888	1022.17	0	NA	3.14E-17	-1	15.2735	129	-5.24053	0.999996	0	18.9642	0.642818	16	122
4_H731	170	5	14.8645	0.55274	1.10788	4.16022	0.0725457	1.30794	11.762	1023	0.0040124	0.316228	0.00694968	0	15.2735	129	-2.0616	0.999962	0	18.4497	0.173344	16	122
4_H731	171	5	15.0302	0.0293	1.03967	6.88348	0.119851	0.529975	11.538	1023.05	-0.0080248	0.707107	0.00463312	0	15.2735	129	-2.88742	0.999992	0	16.476	0.0941916	16	122
4_H731	172	5	14.8794	0.03223	0.927323	9.58919	0.166583	0.30127	11.37	1023.01	-0.030093	0.968246	0.004486	1	15.2735	129	-3.42775	1	0	14.3992	0.183609	16	122
4_H731	173	5	14.1999	-0.04981	0.883187	10.1593	0.176386	0.408885	11.3	1022.82	0.0120372	0.866025	0.0040124	1	15.2735	129	-2.98549	0.999983	0	7.10803	0.273219	16	122
4_H731	174	5	13.5579	-0.98535	0.883187	12.4911	0.216288	0.852073	11.102	1022.66	-0.0080248	0.755929	0.0040124	1	15.2735	129	-1.96314	0.999998	0	12.3467	0.194763	16	122
4_H731	175	5	13.1515	-0.49121	0.818988	15.0326	0.259369	0.483911	11.124	1022.56	-0.0180558	0.85042	0.00644903	1	15.2735	129	-2.30239	0.999996	0	9.89891	0.231421	16	122
4_H731	176	5	12.1251	-0.51758	0.758802	15.7477	0.271401	0.527616	11.214	1022.35	-0.0140434	0.970725	0.0020062	1	15.2735	129	-2.01406	0.999988	0	7.64609	0.259098	16	122
4_H731	177	5	6.85318	-1.07911	1.15603	13.6574	0.236116	0.653086	12.142	1021.86	0.010031	0.693375	0.0060186	1	15.2735	129	-1.34301	0.999979	0	30.421	0.280884	16	122
4_H731	178	5	5.04688	0.00879	0.995534	-1.5203	-0.0265312	2.34407	14.19	1021.65	-0.020062	0.944911	0.0040124	NA	0	0	-0.908609	0.999993	0	16.8573	0.661465	1	107
4_H731	179	5	5.03516	0.59669	0.95541	5.33875	0.0930441	1.53453	14.23	1021.65	0.0060186	0.866025	0.0020062	NA	0	0	-0.45274	0.999995	0	43.512	0.595444	1	107
4_H731	180	5	11.3959	1.08497	1.1801	-12.6348	-0.218736	1.45123	13.16	1022.24	-0.0080248	0.707107	0.00463312	-1	44.7845	267	5.96999	0.999604	0	20.1018	0.161386	17	123
4_H731	181	5	12.819	0.05567	1.10387	-7.01738	-0.12217	1.29258	12.74	1022.48	-0.0160496	0.970143	0.00231656	-1	44.7845	267	-1.03411	0.999329	0	19.8106	0.108506	17	123
4_H731	182	5	13.1069	0.54981	0.999546	-3.05161	-0.0532355	0.540402	12.44	1022.55	-0.0140434	0.970725	0.0020062	-1	44.7845	267	-6.97298	0.999877	0	17.1376	0.124445	17	123
4_H731	183	5	13.7725	0.04395	0.95541	-3.76519	-0.0656677	0.751288	12.216	1022.71	-0.0040124	0.57735	0.00327611	-1	44.7845	267	-8.95334	0.999989	0	12.4451	0.081515	17	123
4_H731	184	5	20.7271	1.57032	0.947385	-14.8771	-0.256747	1.35801	11.006	1024.51	-0.0140434	0.903696	0.00384158	-1	44.7845	267	-3.39534	0.999755	0	18.5439	0.279125	17	123
4_H731	185	5	21.7648	1.11427	0.947385	-12.1221	-0.209996	0.729446	10.536	1024.61	-0.0060186	0.474342	0.00644903	-1	44.7845	267	-5.15906	0.999965	0	28.6381	0.386716	17	123
4_H731	186	5	23.3693	1.63478	0.8551	-9.37147	-0.162835	0.235732	9.838	1024.75	-0.0080248	0.707107	0.00463312	-1	44.7845	267	-3.20891	0.999935	0	45.3175	0.329569	17	123
4_H731	187	5	24.8814	1.13185	0.810963	-11.2248	-0.194659	0.557735	9.114	1024.91	-0.0180558	0.866025	0.0060186	-1	44.7845	267	-0.0558783	0.99982	0	14.6628	0.321292	17	123
4_H731	188	5	26.3748	0.60841	0.786889	-13.9601	-0.241246	0.855716	8.454	1025.06	0.010031	0.645497	0.00685248	-1	44.7845	267	1.97365	0.999998	0	22.6716	0.334697	17	123
4_H731	189	5	28.0781	1.62892	0.818988	-16.6788	-0.287005	0.569962	7.76	1025.2	0.0040124	0.353553	0.00612904	-1	44.7845	267	1.70279	0.999999	0	14.3778	0.359812	17	123
4_H731	190	5	30.4627	2.11134	0.802939	-18.9161	-0.324184	0.518737	7.13	1025.32	-0.0060186	0.566947	0.00504883	-1	44.7845	267	1.3628	0.999996	0	26.5824	0.285555	17	123
4_H731	191	5	36.0739	1.60255	0.891211	-24.4015	-0.413128	1.17837	6.068	1025.47	0.0040124	0.213201	0.0106158	-1	44.7845	267	2.32082	0.99998	0	32.0592	0.310732	17	123
4_H731	192	5	37.9362	1.11427	0.915286	-19.5461	-0.334565	0.439015	5.514	1025.53	-0.010031	0.472456	0.0108037	-1	44.7845	267	1.22358	0.999999	0	20.33	0.314966	17	123
4_H731	193	5	39.8974	0.60255	0.931335	-15.7778	-0.271908	1.52547	4.964	1025.57	-0.020062	0.883883	0.00612904	-1	44.7845	267	1.41546	0.999998	0	42.5218	0.17389	17	123
4_H731	194	5	41.8509	1.09669	0.931335	-10.6936	-0.185557	1.21761	4.44	1025.62	-0.0040124	0.213201	0.0106158	-1	44.7845	267	0.9575	0.999999	0	23.7329	0.213426	17	123
4_H731	195	5	42.8991	0.0879	0.883187	-4.60962	-0.0803663	1.61055	3.934	1025.64	-0.0020062	0.188982	0.0060186	-1	44.7845	267	0.323376	0.999995	0	22.8806	0.285754	17	123
4_H731	196	5	41.1201	-0.48535	1.05572	7.16451	0.124719	0.899102	2.156	1025.6	-0.0120372	0.83205	0.00463312	1	44.7845	267	3.61872	0.999961	0	27.5184	0.462271	17	123
4_H731	197	5	24.2835	-1.10548	1.11992	18.7978	0.322229	0.737038	3.646	1024.85	0.0140434	0.824958	0.00555492	1	44.7845	267	1.80219	0.99999	0	16.8721	0.563055	17	123
4_H731	198	5	23.2837	-0.66408	1.09986	15.4608	0.266579	0.78981	4.328	1024.74	-0.0160496	0.942809	0.00327611	1	44.7845	267	3.40135	0.999935	0	18.5545	0.590175	17	123
4_H731	199	5	10.4547	-4.57911	1.21622	36.2535	0.591359	1.11138	7.932	1022.18	-0.0140434	0.7298	0.00759535	1	44.7845	267	2.51959	0.999978	0	25.0801	0.536651	17	123
4_H731	200	5	5.6449	-2.16994	1.31251	34.7393	0.569843	2.45729	8.736	1021.74	0.0341054	0.968665	0.00504883	1	44.7845	267	3.07298	0.999706	0	16.4142	0.61141	17	123
4_H731	201	5	3.41102	-0.16408	1.03967	-3.57536	-0.0623613	4.00456	11.582	1021.49	-0.0080248	0.707107	0.00463312	NA	0	0	-0.0152857	0.999965	0	35.0226	0.502673	1	107
4_H731	202	5	4.09848	-0.03809	0.851087	-3.39131	-0.0591549	4.56695	12.99	1021.54	0.0160496	0.707107	0.00926624	NA	0	0	-0.960669	0.99996	0	20.7645	0.631264	1	107
4_H731	203	5	2.85336	-1.02637	0.963435	8.76245	0.152338	1.20653	13.144	1021.48	0.0220682	0.904194	0.0060186	NA	0	0	0.0697407	0.999798	0	25.3578	0.604399	1	107
4_H731	204	5	32.2551	-1.36229	1.42085	14.5504	0.251232	0.537945	6.326	1025.38	-0.0381178	0.744097	0.0197588	1	33.7053	140	4.33436	0.99762	0	28.4334	0.503899	18	124
4_H731	205	5	30.801	-1.42675	1.30449	15.6692	0.270083	0.508552	5.828	1025.34	-0.010031	0.944911	0.0020062	1	33.7053	140	-0.608299	0.999899	0	13.9025	0.669997	18	124
4_H731	206	5	29.1842	-1.45898	1.21622	16.5697	0.285181	0.384645	5.544	1025.26	-0.0220682	0.957427	0.00384158	1	33.7053	140	-2.55429	0.999998	0	18.7572	0.501736	18	124
4_H731	207	5	27.6235	-0.98828	1.15202	17.9095	0.307515	0.191159	5.41	1025.17	-0.020062	0.821995	0.0080248	1	33.7053	140	-4.15561	0.999933	0	16.1005	0.643117	18	124
4_H731	208	5	26.0446	-1.49414	1.04368	18.2722	0.313532	0.111949	5.338	1025.03	0.0080248	0.755929	0.0040124	1	33.7053	140	-4.19248	0.999686	0	25.4904	0.602496	18	124
4_H731	209	5	24.1381	-1.02051	1.05973	16.5764	0.285293	0.510666	5.36	1024.83	0.0040124	0.235702	0.00955142	1	33.7053	140	4.41928	0.999144	0	16.863	0.52552	18	124
4_H731	210	5	22.4678	-1.06153	1.00356	17.2549	0.296623	0.429493	5.6	1024.66	-0.0120372	0.727607	0.00655222	1	33.7053	140	3.80544	0.999508	0	13.9209	0.57532	18	124
4_H731	211	5	21.0448	-1.11134	0.983497	15.83	0.272785	0.824537	6.02	1024.54	-0.0020062	0.353553	0.00306452	1	33.7053	140	0.810864	0.999974	0	17.4414	0.608738	18	124
4_H731	212	5	20.0584	-1.13478	0.935348	13.8639	0.239616	0.34535	6.656	1024.43	0.0040124	0.57735	0.00327611	1	33.7053	140	-0.346047	0.999999	0	18.4489	0.555338	18	124
4_H731	213	5	18.634	-1.15822	0.959422	12.0574	0.208892	0.519075	7.422	1024.13	0.0060186	0.866025	0.0020062	1	33.7053	140	0.0232886	0.999988	0	15.1552	0.571496	18	124
4_H731	214	5	16.9218	-1.62892	0.983497	11.6101	0.201251	0.211979	8.146	1023.63	0	0	0.00327611	1	33.7053	140	0.929458	0.999994	0	19.0905	0.573433	18	124
4_H731	215	5	13.7607	-1.59083	1.0156	12.3779	0.214358	0.321892	8.696	1022.71	0	0	0.0040124	1	33.7053	140	1.19835	0.99996	0	13.8289	0.506904	18	124
4_H731	216	5	11.8142	-1.09083	0.999546	13.8835	0.239949	0.277714	9.196	1022.3	0	0	0.0040124	1	33.7053	140	-0.797473	0.999989	0	12.5242	0.626653	18	124
4_H731	217	5	9.16242	-2.11134	1.01961	14.4228	0.249075	0.117661	9.714	1022.09	0.0080248	0.707107	0.00463312	1	33.7053	140	-1.09248	0.999999	0	17.0898	0.571853	18	124
4_H731	218	5	6.56904	-1.66115	1.16807	14.3265	0.247447	0.252798	10.374	1021.83	0.0381178	0.974679	0.00504883	1	33.7053	140	-2.1968	0.99992	0	12.0401	0.644673	18	124
4_H731	219	5	3.96056	-0.05567	1.22825	-11.4174	-0.197954	4.23287	12.792	1021.53	-0.0260806	0.968963	0.00384158	NA	0	0	-0.699707	0.999995	0	11.1528	0.548712	1	107
4_H731	220	5	3.6797	-0.04688	1.16004	2.8632	0.0499514	3.20151	13.068	1021.5	-0.0040124	0.353553	0.00612904	NA	0	0	0.210363	0.999988	0	13.8188	0.526367	1	107
4_H731	221	5	2.79355	-0.44726	0.947385	-1.4029	-0.0244828	3.13475	13.802	1021.47	0.0240744	0.948683	0.00463312	NA	0	0	-0.818684	0.999998	0	14.1162	0.587821	1	107
4_H731	222	5	2.808	-0.00586	0.823001	-0.482298	-0.00841759	1.71383	14.094	1021.47	0.0060186	0.566947	0.00504883	NA	0	0	-0.173549	0.999976	0	25.4706	0.499962	1	107
4_H731	223	5	1.65936	-1.00293	0.879174	2.08977	0.0364653	2.11766	14.26	NA	0.020062	0.944911	0.0040124	NA	0	0	0.207404	0.999614	0	24.3129	0.551716	1	107
4_H731	224	5	8.61837	0.56153	0.999546	-10.6562	-0.184915	2.17637	14.136	1022.04	-0.010031	0.521286	0.00948093	-1	12.1329	134	-2.81098	0.999999	0	13.1459	0.536861	19	125
4_H731	225	5	9.11799	1.00586	0.967447	-5.54448	-0.0966184	1.32397	13.796	1022.08	-0.0060186	0.387298	0.00827178	-1	12.1329	134	-3.43121	0.999988	0	25.1576	0.556476	19	125
4_H731	226	5	9.98442	0.09376	1.00356	-2.76763	-0.0482855	0.330541	13.228	1022.15	0.0060186	0.566947	0.00504883	-1	12.1329	134	-3.80147	0.999999	0	21.7042	0.530747	19	125
4_H731	227	5	10.8063	0.07618	0.975472	-1.38411	-0.024155	1.32343	12.812	1022.2	-0.0120372	0.83205	0.00463312	-1	12.1329	134	-4.36267	0.999975	0	21.8771	0.525846	19	125
4_H731	228	5	11.61	0.07325	0.891211	3.29914	0.057549	0.748931	12.458	1022.27	-0.010031	0.944911	0.0020062	0	12.1329	134	-5.16002	1	0	11.5855	0.490647	19	125
4_H731	229	5	11.5938	0.54688	0.818988	5.19276	0.0905067	0.359619	12.172	1022.27	-0.0040124	0.57735	0.00327611	0	12.1329	134	-5.21643	0.999998	0	19.438	0.489532	19	125
4_H731	230	5	11.4583	0.04102	0.782877	6.11423	0.106511	0.430908	11.952	1022.25	-0.0120372	0.866025	0.0040124	0	12.1329	134	-4.75216	0.999999	0	11.7378	0.551732	19	125
4_H731	231	5	11.5298	-0.46777	0.726703	7.22614	0.125786	0.0921343	11.708	1022.26	0.0020062	0.223607	0.00504883	0	12.1329	134	-4.942	0.999999	0	26.0998	0.519737	19	125
4_H731	232	5	11.572	-0.4707	0.702629	6.89527	0.120055	0.0627344	11.564	1022.26	-0.0040124	0.377964	0.00567439	0	12.1329	134	-4.89933	0.999997	0	15.5495	0.631373	19	125
4_H731	233	5	11.2983	-0.49414	0.682567	6.57873	0.114568	0.336465	11.474	1022.23	0.0040124	0.707107	0.00231656	0	12.1329	134	-4.62738	1	0	15.6099	0.578852	19	125
4_H731	234	5	10.9071	0.00879	0.682567	2.58178	0.0450452	1.80292	11.444	1022.21	-0.0020062	0.353553	0.00306452	0	12.1329	134	-4.56058	0.999998	0	15.7089	0.634051	19	125
4_H731	235	5	11.1153	0.5	0.65448	-5.45663	-0.0950923	1.26136	11.416	1022.22	-0.0120372	0.707107	0.00694968	0	12.1329	134	-2.63037	0.999908	0	10.3354	0.550339	19	125
4_H731	236	5	11.9165	0	0.566207	4.52019	0.0788103	4.44883	11.412	1022.32	-0.0020062	0.158114	0.00723346	1	12.1329	134	-3.61399	0.999947	0	15.7889	0.567617	19	125
4_H731	237	5	11.0124	-1.00293	0.634418	13.1055	0.226745	0.559055	11.426	1022.22	0	0	0.00982833	1	12.1329	134	-2.40826	0.999952	0	17.8195	0.609866	19	125
4_H731	238	5	10.5142	0	0.594294	14.2628	0.24637	0.208776	11.42	1022.18	-0.0020062	0.176777	0.00644903	1	12.1329	134	-1.2248	0.999992	0	15.0349	0.570495	19	125
4_H731	239	5	9.60537	-1.00293	0.578244	15.9723	0.275172	0.694035	11.45	1022.12	-0.0020062	0.288675	0.00384158	1	12.1329	134	-0.984715	1	0	18.0187	0.511038	19	125
4_H731	240	5	8.98662	-1.01172	0.594294	17.6609	0.303382	0.134441	11.514	1022.07	0.0060186	0.866025	0.0020062	1	12.1329	134	-1.09319	0.999997	0	12.224	0.569206	19	125
4_H731	241	5	7.74911	-0.94433	0.614356	16.8447	0.289779	0.436883	11.642	1021.95	0.0060186	0.866025	0.0020062	1	12.1329	134	-0.878147	0.999984	0	17.7021	0.5846	19	125
4_H731	242	5	6.30575	-1.54102	0.658492	15.7464	0.271381	0.429238	11.79	1021.81	0.010031	0.883883	0.00306452	1	12.1329	134	-0.111357	0.999992	0	14.1497	0.571997	19	125
4_H731	243	5	5.47208	0	NA	21.4146	0.365114	0.960031	14.654	1021.72	NA	NA	0	NA	0	0	14.7171	0.999311	0	11.8919	0.564062	1	107
4_H731	244	5	5.07035	-1.99414	1.4369	18.0037	0.309079	1.14711	13.636	1021.65	-0.0080248	0.471405	0.00866777	NA	0	0	1.92443	0.999921	0	29.1887	0.526962	1	107
4_H731	245	5	3.16391	-0.54981	1.41282	14.5263	0.250825	1.1056	13.658	1021.48	-0.0080248	0.426401	0.00982833	NA	0	0	-0.493645	0.999984	0	26.7012	0.545433	1	107
4_H731	246	5	6.42499	1.51758	1.22424	-25.673	-0.433234	3.49067	14.658	1021.82	-0.0361116	0.913812	0.00926624	-1	15.9424	108	-9.78912	0.997521	0	11.5198	0.565707	20	126
4_H731	247	5	8.98652	2.07325	0.971459	-29.4228	-0.49125	0.74571	14.436	1022.07	-0.0180558	0.959403	0.00306452	-1	15.9424	108	-23.789	0.99961	0	11.4226	0.56644	20	126
4_H731	248	5	14.218	-0.92089	0.325463	35.7987	0.584939	5.09203	12.622	1022.82	-0.050155	0.919018	0.0124212	0	15.9424	108	-11.0106	0.994381	0	19.3099	0.463264	20	126
4_H731	249	5	13.3112	-0.42968	0.317438	15.7623	0.271647	4.73073	12.304	1022.6	0	0	0.0111098	0	15.9424	108	-6.46812	0.994381	0	16.4843	0.52209	20	126
4_H731	250	5	12.3218	-0.49414	1.02362	9.44699	0.164135	0.319644	11.244	1022.38	-0.0240744	0.986394	0.00231656	1	15.9424	108	-1.29554	0.999995	0	12.9239	0.545217	20	126
4_H731	251	5	11.6235	-0.51465	0.991521	11.0024	0.190851	0.704159	11.238	1022.27	0.0040124	0.707107	0.00231656	1	15.9424	108	-0.0128684	0.999946	0	25.9813	0.496139	20	126
4_H731	252	5	10.4667	-1.04102	0.995534	10.3273	0.179271	0.33292	11.432	1022.18	-0.0020062	0.288675	0.00384158	1	15.9424	108	1.54237	0.99998	0	16.5319	0.492292	20	126
4_H731	253	5	8.78348	-1.06153	0.991521	12.5323	0.21699	1.18669	11.716	1022.05	0.0060186	0.566947	0.00504883	1	15.9424	108	2.67071	0.999996	0	20.7563	0.528824	20	126
4_H731	254	5	6.87449	-2.08204	1.08782	15.2253	0.262615	0.368053	12.088	1021.87	0.0240744	0.948683	0.00463312	1	15.9424	108	1.69652	0.999966	0	24.0755	0.526707	20	126
4_H731	255	5	7.22892	1.02344	0.461885	-48.3544	-0.74727	2.83994	14.46	1021.9	-0.0441364	0.995893	0.00231656	-1	12.8047	126	-3.93593	0.999854	0	14.808	0.553966	21	127
4_H731	256	5	8.85881	0.5	0.257252	-35.1566	-0.575813	3.8944	14.358	1022.06	-0.0220682	0.957427	0.00384158	-1	12.8047	126	-3.57831	0.999977	0	20.0377	0.491438	21	127
4_H731	257	5	9.98693	1.02637	NA	-18.7887	-0.32208	4.20023	14.262	1022.15	NA	NA	0	-1	12.8047	126	-3.58064	0.999997	0	13.2284	0.47529	21	127
4_H731	258	5	11.3244	0.52051	NA	-4.27968	-0.0746251	3.46357	14.134	1022.24	NA	NA	0	-1	12.8047	126	-2.57721	0.999972	0	12.4301	0.540205	21	127
4_H731	259	5	12.1596	-0.99121	NA	6.14491	0.107043	1.83556	14.014	1022.35	NA	NA	0	0	12.8047	126	-0.491391	0.999824	0	10.166	0.555351	21	127
4_H731	260	5	12.1836	-0.03809	0.205091	9.96995	0.173132	0.425302	13.932	1022.36	NA	NA	0	1	12.8047	126	2.63765	0.999985	0	26.1417	0.525629	21	127
4_H731	261	5	11.6475	-0.95898	0.205091	10.504	0.182305	0.0107335	13.714	1022.28	NA	NA	0	1	12.8047	126	3.19015	0.999994	0	21.0842	0.56278	21	127
4_H731	262	5	11.1518	-0.44433	0.205091	10.0074	0.173775	0.417694	13.358	1022.23	NA	NA	0	1	12.8047	126	3.14893	0.999994	0	33.0414	0.486705	21	127
4_H731	263	5	10.735	-0.4414	NA	8.16318	0.141993	0.353689	13.074	1022.2	NA	NA	0	1	12.8047	126	2.15683	0.999975	0	22.3975	0.495248	21	127
4_H731	264	5	10.5135	0.03809	NA	7.8012	0.135736	0.247529	12.806	1022.18	NA	NA	0	1	12.8047	126	0.939955	0.999991	0	22.4585	0.459371	21	127
4_H731	265	5	10.5669	0.54395	NA	10.262	0.178149	0.918626	12.624	1022.19	NA	NA	0	1	12.8047	126	0.717961	0.999997	0	29.0932	0.522538	21	127
4_H731	266	5	10.3991	0.54102	NA	13.584	0.23487	0.804215	12.514	1022.18	NA	NA	0	1	12.8047	126	1.26503	0.999992	0	17.1444	0.503423	21	127
4_H731	267	5	10.2495	-0.47656	NA	16.2729	0.280213	0.630058	12.342	1022.17	NA	NA	0	1	12.8047	126	0.850845	0.999922	0	27.3277	0.502937	21	127
4_H731	268	5	9.87293	0.00586	NA	17.6571	0.30332	0.08611	12.262	1022.14	NA	NA	0	1	12.8047	126	-1.73973	0.999895	0	18.8146	0.592119	21	127
4_H731	269	5	9.57997	0.49414	NA	18.2642	0.3134	0.172746	12.238	1022.12	NA	NA	0	1	12.8047	126	-4.53413	0.999969	0	19.9035	0.646273	21	127
4_H731	270	5	8.87411	-0.50293	0.205091	17.9473	0.308142	0.130853	12.258	1022.06	NA	NA	0	1	12.8047	126	-3.5202	0.999563	0	18.0952	0.542996	21	127
4_H731	271	5	7.96121	-1.01172	0.249227	19.1138	0.327445	0.589844	12.302	1021.97	0.0160496	0.970143	0.00231656	1	12.8047	126	1.28963	0.999963	0	11.6072	0.509576	21	127
4_H731	272	5	6.9325	-0.0293	0.357562	21.6142	0.368354	0.713832	12.4	1021.87	0.0140434	0.970725	0.0020062	1	12.8047	126	0.121196	0.999999	0	22.9271	0.561285	21	127
4_H731	273	5	5.65749	-1.08497	0.489971	23.9173	0.405417	0.733591	12.542	1021.74	0.0240744	0.986394	0.00231656	1	12.8047	126	1.04801	0.999946	0	15.2751	0.538059	21	127
4_H731	274	5	2.493	-0.5293	NA	3.08442	0.0538072	0.134446	13.71	1021.47	NA	NA	0	NA	0	0	-2.59834	0.999952	0	13.1552	0.700628	1	107
4_H731	275	5	1.83771	-0.53516	NA	0.265199	0.00462859	0.692217	14.24	1021.47	NA	NA	0	NA	0	0	-0.670213	0.999785	0	33.0446	0.718546	1	107
4_H731	276	5	1.80958	-0.58497	NA	3.46618	0.0604593	0.615215	14.28	1021.47	NA	NA	0	NA	0	0	-0.0499967	0.999978	0	20.3023	0.856617	1	107
4_H731	277	5	1.34433	0.00586	NA	3.37091	0.0587995	0.601886	14.58	NA	NA	NA	0	NA	0	0	-0.572613	0.999932	0	18.6335	0.481594	1	107
4_H731	278	5	8.40431	-0.97656	0.225153	58.9542	0.856756	4.86679	14.034	1022.02	NA	NA	0	-1	17.9014	112	168.717	0.764619	0	18.5586	0.479135	22	128
4_H731	279	5	6.86525	-0.35057	0.215122	34.8385	0.571265	7.01591	14.03	1021.86	NA	NA	0	-1	17.9014	112	-70.9764	0.899521	0	9.51253	0.527763	22	128
4_H731	280	5	7.14553	0.11134	NA	20.5115	0.350396	0.424726	14.062	1021.89	NA	NA	0	-1	17.9014	112	-5.78833	0.986178	0	9.79827	0.529744	22	128
4_H731	281	5	7.86663	0.5	NA	18.7839	0.322	1.27801	13.99	1021.96	NA	NA	0	-1	17.9014	112	10.0223	0.999893	0	16.0811	0.452147	22	128
4_H731	282	5	8.67249	0.99414	NA	18.444	0.316378	0.816212	13.97	1022.04	NA	NA	0	-1	17.9014	112	5.69879	0.998118	0	21.0162	0.492564	22	128
4_H731	283	5	10.2537	1.02051	NA	19.2171	0.329149	0.312228	14.034	1022.17	NA	NA	0	-1	17.9014	112	1.42236	0.999494	0	22.6008	0.482948	22	128
4_H731	284	5	12.0895	1.50879	NA	21.0898	0.35983	1.41283	13.912	1022.34	NA	NA	0	0	17.9014	112	5.21332	0.999969	0	23.4402	0.426898	22	128
4_H731	285	5	14.5018	2.12013	NA	26.6167	0.44802	1.07882	13.87	1022.9	NA	NA	0	0	17.9014	112	1.78786	0.999685	0	27.2257	0.446929	22	128
4_H731	286	5	5.09148	-2.59083	1.18813	31.8068	0.527057	2.53145	12.54	1021.66	-0.0160496	0.894427	0.00463312	1	17.9014	112	4.55688	0.999953	0	13.9629	0.458974	22	128
4_H731	287	5	4.16836	1.00293	0.461885	-36.8884	-0.600258	3.76318	14.878	1021.54	-0.060186	0.984798	0.00612904	NA	0	0	-1.70625	0.999899	0	10.4909	0.782058	1	107
4_H731	288	5	5.78594	1.02344	0.23184	-39.668	-0.638338	1.19119	14.818	1021.75	NA	NA	0	NA	0	0	-1.08148	0.999471	0	17.4763	0.648271	1	107
4_H731	289	5	6.80586	0.01465	NA	-39.723	-0.639077	0.483323	14.75	1021.86	NA	NA	0	NA	0	0	-4.4929	0.999801	0	24.369	0.610758	1	107
4_H731	290	5	7.32754	-0.48828	NA	-40.1868	-0.645282	0.0939674	14.676	1021.91	NA	NA	0	NA	0	0	-3.06398	0.999955	0	20.9672	0.545769	1	107
4_H731	291	5	7.74629	-0.48242	NA	-41.5876	-0.663765	0.354142	14.612	1021.95	NA	NA	0	NA	0	0	-4.49915	0.999951	0	16.9833	0.587974	1	107
4_H731	292	5	8.16329	-0.49414	NA	-40.1928	-0.645362	0.539216	14.554	1021.99	NA	NA	0	NA	0	0	-5.79741	0.999999	0	16.0941	0.531839	1	107
4_H731	293	5	8.18145	0.51758	NA	-39.3105	-0.633523	0.0759139	14.492	1022	NA	NA	0	NA	0	0	-6.35347	0.999997	0	12.7819	0.42558	1	107
4_H731	294	5	8.39786	-0.48535	NA	-39.045	-0.62993	0.090677	14.436	1022.02	NA	NA	0	NA	0	0	-6.21755	0.999996	0	13.1554	0.385221	1	107
4_H731	295	5	8.41017	0.00586	NA	-38.5868	-0.6237	0.125153	14.394	1022.02	NA	NA	0	NA	0	0	-4.82255	0.99994	0	11.1213	0.309937	1	107
4_H731	296	5	8.22482	0.02637	NA	-38.0276	-0.616041	0.180945	14.344	1022	NA	NA	0	NA	0	0	-3.20249	0.999991	0	10.3835	0.240728	1	107
4_H731	297	5	8.02951	0	NA	-37.0773	-0.602892	0.302752	14.328	1021.98	NA	NA	0	NA	0	0	-2.94455	0.999996	0	9.43612	0.26182	1	107
4_H731	298	5	8.04005	-0.50586	NA	-35.9697	-0.587357	0.384695	14.292	1021.98	NA	NA	0	NA	0	0	-3.38181	0.999998	0	14.0926	0.190563	1	107
4_H731	299	5	7.45295	-0.97656	NA	-33.7255	-0.555215	0.6721	14.248	1021.92	NA	NA	0	NA	0	0	-2.78065	0.999996	0	12.3451	0.25188	1	107
4_H731	300	5	7.36232	0.00586	NA	-31.4494	-0.521745	0.60521	14.216	1021.91	NA	NA	0	NA	0	0	-2.52957	1	0	12.5158	0.299087	1	107
4_H731	301	5	6.76467	-0.00293	NA	-29.1193	-0.48663	0.552417	14.208	1021.85	NA	NA	0	NA	0	0	-2.77311	1	0	12.3253	0.278986	1	107
4_H731	302	5	5.97521	-0.50586	NA	-26.5757	-0.447379	0.76683	14.172	1021.77	NA	NA	0	NA	0	0	-3.44195	0.999967	0	11.5073	0.316749	1	107
4_H731	303	5	29.2225	4.8223	1.16405	-67.7889	-0.925797	3.95833	11.854	1025.26	-0.0160496	0.5547	0.0138994	-1	60.2073	166	4.71817	0.998061	0	26.2085	0.423342	23	129
4_H731	304	5	42.9242	5.74612	1.22424	-64.1536	-0.899966	0.978033	8.674	1025.64	0.0020062	0.0610847	0.0189265	-1	60.2073	166	144.426	0.930699	0	13.6172	0.328142	23	129
4_H731	305	5	51.6379	5.77542	1.24029	-70.8788	-0.944828	6.43303	7.262	1025.78	-0.0541674	0.947514	0.0105524	-1	60.2073	166	-179.804	0.603942	0	22.2084	0.427718	23	129
4_H731	306	5	22.0316	-1.60841	0.831025	19.2806	0.330195	1.29793	4.082	1024.63	-0.0662046	0.653754	0.0442427	1	60.2073	166	0.956644	0.999996	0	16.0294	0.369936	23	129
4_H731	307	5	16.0548	-2.69338	0.582257	23.9712	0.406277	1.66468	6.392	1023.36	0.0060186	0.566947	0.00504883	1	60.2073	166	-1.09198	0.999514	0	24.4893	0.302687	23	129
4_H731	308	5	13.167	-1.19045	0.566207	19.9883	0.341829	0.565852	7.374	1022.56	-0.0020062	0.223607	0.00504883	1	60.2073	166	4.06118	0.999825	0	21.1021	0.334795	23	129
4_H731	309	5	10.1109	-2.68459	0.618368	20.5214	0.350558	0.56199	8.248	1022.16	0.0160496	0.942809	0.00327611	1	60.2073	166	4.71528	0.999987	0	21.3661	0.443243	23	129
4_H731	310	5	7.00505	-2.21389	0.682567	20.4522	0.349426	0.266962	9.292	1021.88	0.0140434	0.848875	0.00504883	1	60.2073	166	4.08625	0.999706	0	16.1552	0.421674	23	129
4_H731	311	5	1.33522	-0.59669	1.34461	0.251246	0.00438506	0.898617	12.602	NA	0.010031	0.606339	0.00759535	NA	0	0	-0.0561767	0.999845	0	17.0642	0.372761	1	107
4_H731	312	5	12.2657	1.05567	0.409723	62.7534	0.889045	5.25415	13.542	1022.37	0.0561736	0.786318	0.0254822	1	12.8956	66	41.4892	0.997877	0	20.5328	0.389641	24	130
4_H731	313	5	1.42423	-1.00293	NA	3.72011	0.0648825	2.94311	14.366	NA	NA	NA	0	NA	0	0	5.5365	0.999837	0	25.989	0.390603	1	107
4_H731	314	5	2.91251	1	NA	23.3611	0.396525	1.22478	14.406	1021.48	NA	NA	0	NA	0	0	5.90708	0.999713	0	21.4443	0.346564	1	107
4_H731	315	5	3.21251	0.00293	NA	27.061	0.454939	0.378932	14.406	1021.48	NA	NA	0	NA	0	0	5.98024	0.999474	0	20.6608	0.307285	1	107
4_H731	316	5	3.50021	-0.00586	NA	27.2803	0.458344	0.802628	14.448	1021.49	NA	NA	0	NA	0	0	1.76413	0.999949	0	31.5474	0.346649	1	107
4_H731	317	5	4.00372	1.01465	NA	30.5088	0.50767	0.58228	14.436	1021.53	NA	NA	0	NA	0	0	0.806302	0.999919	0	21.9829	0.270563	1	107
4_H731	318	5	3.97384	-0.48535	NA	4.04481	0.0705366	1.19194	14.538	1021.53	NA	NA	0	NA	0	0	-6.84507	0.999991	0	36.0599	0.289815	1	107
4_H731	319	5	3.85529	-0.50879	0.750777	-2.15566	-0.0376145	2.90667	14.46	1021.52	0.0180558	0.739795	0.00948093	NA	0	0	-1.97985	0.999985	0	13.2327	0.411551	1	107
4_H731	320	5	2.67325	-0.98535	1.47301	3.69845	0.0645054	1.57112	14.54	1021.47	-0.0160496	0.7698	0.00768316	NA	0	0	10.5562	0.99994	0	3.87303	0.895388	1	107
4_H731	321	5	2.94395	-0.49121	1.26838	-5.43016	-0.0946324	1.11784	14.64	1021.48	0.0120372	0.67082	0.00768316	NA	0	0	3.67388	0.999576	0	66.8936	0.608908	1	107
4_H731	322	5	19.7519	-1.67287	1.6656	20.3703	0.348087	0.803366	5.598	1024.38	0.0080248	0.181071	0.0251643	1	39.3978	127	3.04617	0.99993	0	33.999	0.361622	25	131
4_H731	323	5	16.219	-2.21682	1.62548	16.5738	0.28525	1.28633	6.734	1023.41	-0.0361116	0.964901	0.00567439	1	39.3978	127	3.37569	0.999974	0	26.4173	0.342561	25	131
4_H731	324	5	8.03591	-2.18459	1.57733	12.5557	0.217389	0.46195	9.748	1021.98	0.0461426	0.961678	0.00759535	1	39.3978	127	7.03971	0.999992	0	39.2697	0.34242	25	131
4_H731	325	5	5.12298	-2.71389	1.67363	14.2016	0.245335	0.274425	10.816	1021.66	0.0220682	0.972272	0.00306452	1	39.3978	127	7.18957	0.999982	0	19.624	0.673111	25	131
[truncated: 35,743 more rows]
